# Supplementary material for: Age-dependent topoisomerase I depletion alters recruitment of rDNA silencing complexes
Source: J Biol Chem. 2025 Dec 17;302(2):111062. doi: 10.1016/j.jbc.2025.111062 (PMC12834909; doi:10.1016/j.jbc.2025.111062)
Supplement: Supplementary Material 2 [file mmc2.xlsx]

## Sheet: Proteins
Ensembl Gene ID	Gene Symbol	Abundance Ratio: Old/ Young	Ratio Adj. P-Value	Abundances (Grouped): Old	Abundances (Grouped): Young	Abundances (Grouped) CV [%]: Old	Abundances (Grouped) CV [%]: Young	Exp. q-value: Combined	Sum PEP Score	Coverage [%]	# Peptides	# PSMs	# Unique Peptides	# AAs	MW [kDa]	Score Sequest HT: Sequest HT	Cellular Component	Description
YHR055C; YHR053C	CUP1-2; CUP1-1	0.162	1.66236e-05	27.9	172.1	19.85	17.92	0	3.789	21	2	2	2	61	6.6	5.11	cytosol	Copper metallothionein 1-2 OS=Saccharomyces cerevisiae (strain ATCC 204508 / S288c) OX=559292 GN=CUP1-2 PE=1 SV=1
YNR008W	LRO1	0.185	0.00354255	31.2	168.8	26.1	38.13	0	3.125	1	1	1	1	661	75.3	2.57	endoplasmic reticulum;membrane	Phospholipid:diacylglycerol acyltransferase OS=Saccharomyces cerevisiae (strain ATCC 204508 / S288c) OX=559292 GN=LRO1 PE=1 SV=1
YGL097W	SRM1	0.248	1.90628e-05	39.7	160.3	10.53	15.47	0.018	1.42	2	1	1	1	482	53	2.88	nucleus	Guanine nucleotide exchange factor SRM1 OS=Saccharomyces cerevisiae (strain ATCC 204508 / S288c) OX=559292 GN=SRM1 PE=1 SV=1
YBL002W	HTB2	0.326	6.30041e-05	49.2	150.8	16.78	13.55	0	15.75	43	8	11	2	131	14.2	21.65	chromosome;nucleus	Histone H2B.2 OS=Saccharomyces cerevisiae (strain ATCC 204508 / S288c) OX=559292 GN=HTB2 PE=1 SV=2
YER126C	NSA2	0.341	0.000180459	50.9	149.1	22.35	20.6	0.005	2.247	3	1	1	1	261	29.7	2.8	nucleus	Ribosome biogenesis protein NSA2 OS=Saccharomyces cerevisiae (strain ATCC 204508 / S288c) OX=559292 GN=NSA2 PE=1 SV=1
YEL026W	SNU13	0.344	0.00163696	51.2	148.8	10.9	31.03	0.014	1.594	6	1	1	1	126	13.6	2.55	nucleus;spliceosomal complex	13 kDa ribonucleoprotein-associated protein OS=Saccharomyces cerevisiae (strain ATCC 204508 / S288c) OX=559292 GN=SNU13 PE=1 SV=1
YPR043W; YJR094W-A	RPL43A; RPL43B	0.346	0.0469969	51.4	148.6	71.78	55.9	0	2.904	9	1	1	1	92	10.1	2.82	cytoplasm;ribosome	60S ribosomal protein L43-B OS=Saccharomyces cerevisiae (strain ATCC 204508 / S288c) OX=559292 GN=RPL43B PE=1 SV=1
YFL036W	RPO41	0.35	3.77503e-06	51.8	148.2	5.92	3.77	0.001	2.869	1	1	1	1	1351	153	3.03	cytoplasm;mitochondrion;organelle lumen	DNA-directed RNA polymerase, mitochondrial OS=Saccharomyces cerevisiae (strain ATCC 204508 / S288c) OX=559292 GN=RPO41 PE=3 SV=2
YDR384C	ATO3	0.356	0.000596566	52.5	147.5	11.39	21.06	0.002	2.528	4	1	1	1	275	30	2.7	membrane;mitochondrion	Ammonia transport outward protein 3 OS=Saccharomyces cerevisiae (strain ATCC 204508 / S288c) OX=559292 GN=ATO3 PE=1 SV=1
YOR222W	ODC2	0.363	0.00508953	53.2	146.8	40.1	15.61	0	4.025	3	1	1	1	307	34	3.67	membrane;mitochondrion	Mitochondrial 2-oxodicarboxylate carrier 2 OS=Saccharomyces cerevisiae (strain ATCC 204508 / S288c) OX=559292 GN=ODC2 PE=1 SV=1
YNL031C; YBR010W	HHT2; HHT1	0.37	0.000265755	54	146	8.54	16.3	0	6.138	15	3	23	3	136	15.3	54.13	chromosome;nucleus	Histone H3 OS=Saccharomyces cerevisiae (strain ATCC 204508 / S288c) OX=559292 GN=HHT1 PE=1 SV=2
YOR175C	ALE1	0.378	0.00476063	54.9	145.1	11.14	27.33	0	3.599	2	1	1	1	619	72.2	3.49	endoplasmic reticulum;membrane;ribosome	Lysophospholipid acyltransferase OS=Saccharomyces cerevisiae (strain ATCC 204508 / S288c) OX=559292 GN=ALE1 PE=1 SV=1
YPR188C	MLC2	0.384	0.000376594	55.5	144.5	13	22.37	0	3.873	6	1	1	1	163	18.5	3.44		Myosin light chain 2 OS=Saccharomyces cerevisiae (strain ATCC 204508 / S288c) OX=559292 GN=MLC2 PE=1 SV=1
YJL069C	UTP18	0.387	6.46535e-06	55.8	144.2	6.64	8.62	0.008	2.042	1	1	1	1	594	66.4	2.56	nucleus	U3 small nucleolar RNA-associated protein 18 OS=Saccharomyces cerevisiae (strain ATCC 204508 / S288c) OX=559292 GN=UTP18 PE=1 SV=1
YPL127C	HHO1	0.393	0.00502105	56.5	143.5	5.56	27.09	0	6.766	7	2	2	2	258	27.8	3.44	chromosome;nucleus	Histone H1 OS=Saccharomyces cerevisiae (strain ATCC 204508 / S288c) OX=559292 GN=HHO1 PE=1 SV=1
YPR010C	RPA135	0.402	9.66308e-05	57.3	142.7	4.91	12	0	15.844	5	5	5	5	1203	135.7	16.57	cytosol;nucleus	DNA-directed RNA polymerase I subunit RPA135 OS=Saccharomyces cerevisiae (strain ATCC 204508 / S288c) OX=559292 GN=RPA135 PE=1 SV=1
YLR222C	UTP13	0.41	0.000142203	58.2	141.8	11.74	15.37	0.005	2.263	1	1	1	1	817	91	2.64	nucleus	U3 small nucleolar RNA-associated protein 13 OS=Saccharomyces cerevisiae (strain ATCC 204508 / S288c) OX=559292 GN=UTP13 PE=1 SV=1
YEL032W	MCM3	0.411	0.000167632	58.3	141.7	6.22	13.29	0.024	1.294	1	1	1	1	971	107.5	2.01	cytoplasm;nucleus	DNA replication licensing factor MCM3 OS=Saccharomyces cerevisiae (strain ATCC 204508 / S288c) OX=559292 GN=MCM3 PE=1 SV=1
YDR046C	BAP3	0.414	0.00533508	58.5	141.5	8.67	23.18	0	5.437	3	2	2	2	604	67.3	6.8	endoplasmic reticulum;membrane;mitochondrion	Valine amino-acid permease OS=Saccharomyces cerevisiae (strain ATCC 204508 / S288c) OX=559292 GN=BAP3 PE=1 SV=2
YPR155C	NCA2	0.416	0.00225736	58.8	141.2	18.96	22.66	0.007	1.904	1	1	1	1	616	70.8	3.1	membrane;mitochondrion	Nuclear control of ATPase protein 2 OS=Saccharomyces cerevisiae (strain ATCC 204508 / S288c) OX=559292 GN=NCA2 PE=1 SV=1
YLR348C	DIC1	0.417	1.50476e-05	58.8	141.2	9.15	6.83	0.004	2.488	3	1	1	1	298	33	2.98	membrane;mitochondrion	Mitochondrial dicarboxylate transporter OS=Saccharomyces cerevisiae (strain ATCC 204508 / S288c) OX=559292 GN=DIC1 PE=1 SV=1
YGR060W	ERG25	0.418	0.00101528	59	141	5.37	15.4	0	3.404	5	2	2	2	309	36.5	4.93	endoplasmic reticulum;membrane	Methylsterol monooxygenase OS=Saccharomyces cerevisiae (strain ATCC 204508 / S288c) OX=559292 GN=ERG25 PE=1 SV=1
YIL077C	YIL077C	0.426	0.00145731	59.7	140.3	3.38	16.5	0.022	1.331	2	1	1	1	320	36.9	2.28	mitochondrion	PUP1 protein homolog OS=Saccharomyces cerevisiae (strain ATCC 204508 / S288c) OX=559292 GN=YIL077C PE=1 SV=1
YOR341W	RPA190	0.428	0.000317362	59.9	140.1	3	12.95	0	22.573	5	9	9	8	1664	186.3	25.39	nucleus	DNA-directed RNA polymerase I subunit RPA190 OS=Saccharomyces cerevisiae (strain ATCC 204508 / S288c) OX=559292 GN=RPA190 PE=1 SV=2
YNL130C	CPT1	0.428	0.00103245	60	140	15.34	20.31	0.017	1.483	2	1	1	1	393	44.8	2.28	endoplasmic reticulum;Golgi;membrane;mitochondrion	Cholinephosphotransferase 1 OS=Saccharomyces cerevisiae (strain ATCC 204508 / S288c) OX=559292 GN=CPT1 PE=1 SV=3
YKR025W	RPC37	0.43	0.000307272	60.1	139.9	15.74	10.23	0.008	2.079	3	1	1	1	282	32.1	2.82	nucleus	DNA-directed RNA polymerase III subunit RPC5 OS=Saccharomyces cerevisiae (strain ATCC 204508 / S288c) OX=559292 GN=RPC37 PE=1 SV=1
YDL015C	TSC13	0.437	0.000537606	60.8	139.2	14.69	17.03	0	3.776	5	2	2	2	310	36.7	5.78	cytoplasm;endoplasmic reticulum;membrane;mitochondrion	Very-long-chain enoyl-CoA reductase OS=Saccharomyces cerevisiae (strain ATCC 204508 / S288c) OX=559292 GN=TSC13 PE=1 SV=1
YCL028W	RNQ1	0.44	0.0193207	61.1	138.9	51.56	26.16	0	3.082	2	1	1	1	405	42.6	3.1	cytoplasm;cytosol;nucleus	[PIN+] prion protein RNQ1 OS=Saccharomyces cerevisiae (strain ATCC 204508 / S288c) OX=559292 GN=RNQ1 PE=1 SV=2
YPR019W	MCM4	0.442	0.000369703	61.3	138.7	7.26	15.58	0	3.553	1	1	1	1	933	104.9	3.49	cytoplasm;cytosol;nucleus	DNA replication licensing factor MCM4 OS=Saccharomyces cerevisiae (strain ATCC 204508 / S288c) OX=559292 GN=MCM4 PE=1 SV=2
YPR110C	RPC40	0.444	0.000165785	61.5	138.5	7.42	12.79	0	13.238	11	3	5	3	335	37.7	19.23	nucleus	DNA-directed RNA polymerases I and III subunit RPAC1 OS=Saccharomyces cerevisiae (strain ATCC 204508 / S288c) OX=559292 GN=RPC40 PE=1 SV=1
YMR229C	RRP5	0.448	5.3634e-05	61.8	138.2	2.47	7.23	0	45.926	8	13	15	13	1729	193	40.35	nucleus	rRNA biogenesis protein RRP5 OS=Saccharomyces cerevisiae (strain ATCC 204508 / S288c) OX=559292 GN=RRP5 PE=1 SV=1
YMR116C	ASC1	0.448	0.00347346	61.8	138.2	11.53	23.84	0	18.783	12	4	15	4	319	34.8	55.4	cytoplasm;ribosome	Guanine nucleotide-binding protein subunit beta-like protein OS=Saccharomyces cerevisiae (strain ATCC 204508 / S288c) OX=559292 GN=ASC1 PE=1 SV=4
YBL030C	PET9	0.451	0.000154579	62.2	137.8	11.07	4.52	0	11.907	11	4	5	4	318	34.4	13.36	membrane;mitochondrion	ADP,ATP carrier protein 2 OS=Saccharomyces cerevisiae (strain ATCC 204508 / S288c) OX=559292 GN=PET9 PE=1 SV=2
YHR123W	EPT1	0.452	0.000811596	62.3	137.7	12.83	16.86	0.015	1.555	2	1	2	1	391	44.5	4.24	endoplasmic reticulum;Golgi;membrane	Choline/ethanolaminephosphotransferase 1 OS=Saccharomyces cerevisiae (strain ATCC 204508 / S288c) OX=559292 GN=EPT1 PE=1 SV=2
YOR207C	RET1	0.452	4.35276e-05	62.2	137.8	7.73	10.89	0.024	1.276	1	1	1	1	1149	129.4	1.88	nucleus	DNA-directed RNA polymerase III subunit RPC2 OS=Saccharomyces cerevisiae (strain ATCC 204508 / S288c) OX=559292 GN=RET1 PE=1 SV=2
YOR004W	UTP23	0.453	0.000542771	62.4	137.6	6.28	13.82	0	3.215	4	1	1	1	254	28.8	3.13	mitochondrion;nucleus	rRNA-processing protein UTP23 OS=Saccharomyces cerevisiae (strain ATCC 204508 / S288c) OX=559292 GN=UTP23 PE=1 SV=1
YHR017W	YSC83	0.453	0.000426198	62.4	137.6	12.69	15.59	0	3.141	2	1	1	1	385	44.2	3.02	membrane;mitochondrion	UPF0744 protein YSC83 OS=Saccharomyces cerevisiae (strain ATCC 204508 / S288c) OX=559292 GN=YSC83 PE=1 SV=1
YNL030W; YBR009C	HHF1; HHF2	0.456	0.0383311	62.7	137.3	47.92	17	0	6.902	17	2	3	2	103	11.4	6.91	chromosome;nucleus	Histone H4 OS=Saccharomyces cerevisiae (strain ATCC 204508 / S288c) OX=559292 GN=HHF1 PE=1 SV=2
YMR043W	MCM1	0.457	0.0523441	62.8	137.2	50.49	15.16	0	4.159	4	1	1	1	286	32.8	3.2	cytosol;nucleus	Pheromone receptor transcription factor OS=Saccharomyces cerevisiae (strain ATCC 204508 / S288c) OX=559292 GN=MCM1 PE=1 SV=2
YDL191W; YDL136W	RPL35B; RPL35A	0.461	0.00329784	63.1	136.9	26.23	19.13	0	7.539	20	3	8	3	120	13.9	20.99	cytoplasm;ribosome	60S ribosomal protein L35-B OS=Saccharomyces cerevisiae (strain ATCC 204508 / S288c) OX=559292 GN=RPL35B PE=1 SV=1
YGR148C	RPL24B	0.463	0.0126295	63.3	136.7	37.61	24.89	0	9.313	17	3	4	2	155	17.5	12.18	cytoplasm;ribosome	60S ribosomal protein L24-B OS=Saccharomyces cerevisiae (strain ATCC 204508 / S288c) OX=559292 GN=RPL24B PE=1 SV=1
YGL012W	ERG4	0.466	0.000277015	63.6	136.4	1.56	9.39	0	5.971	5	3	3	3	473	56	7.81	endoplasmic reticulum;membrane	Delta(24(24(1)))-sterol reductase OS=Saccharomyces cerevisiae (strain ATCC 204508 / S288c) OX=559292 GN=ERG4 PE=1 SV=2
YBR089C-A	NHP6B	0.467	0.000955148	63.7	136.3	8.34	20.46	0	11.41	33	4	5	2	99	11.5	11.83	chromosome;nucleus	Non-histone chromosomal protein 6B OS=Saccharomyces cerevisiae (strain ATCC 204508 / S288c) OX=559292 GN=NHP6B PE=1 SV=3
YKR035W-A	DID2	0.47	4.2238e-05	64	136	6.93	9.39	0	4.562	5	1	1	1	204	23.1	3.53	cytoplasm;endosome;membrane	Vacuolar protein-sorting-associated protein 46 OS=Saccharomyces cerevisiae (strain ATCC 204508 / S288c) OX=559292 GN=DID2 PE=1 SV=1
YBR068C	BAP2	0.47	0.000391273	63.9	136.1	10.91	14.04	0.002	2.522	1	1	1	1	609	67.7	2.62	endoplasmic reticulum;membrane	Leu/Val/Ile amino-acid permease OS=Saccharomyces cerevisiae (strain ATCC 204508 / S288c) OX=559292 GN=BAP2 PE=1 SV=2
YDR497C	ITR1	0.474	0.00163109	64.3	135.7	5.76	16.24	0	5.985	2	1	1	1	584	63.5	3.92	membrane;vacuole	Myo-inositol transporter 1 OS=Saccharomyces cerevisiae (strain ATCC 204508 / S288c) OX=559292 GN=ITR1 PE=1 SV=2
YBL003C	HTA2	0.475	0.000625831	64.4	135.6	10.44	18.75	0	6.023	17	3	10	3	132	14	24.23	chromosome;nucleus	Histone H2A.2 OS=Saccharomyces cerevisiae (strain ATCC 204508 / S288c) OX=559292 GN=HTA2 PE=1 SV=2
YMR241W	YHM2	0.479	0.000152907	64.7	135.3	3.33	8.73	0	9.493	10	4	4	4	314	34.2	7.46	membrane;mitochondrion	Citrate/oxoglutarate carrier protein OS=Saccharomyces cerevisiae (strain ATCC 204508 / S288c) OX=559292 GN=YHM2 PE=1 SV=1
YHR031C	RRM3	0.48	4.34671e-05	64.9	135.1	4.93	8.34	0.007	1.939	1	1	1	1	723	81.5	2.18	chromosome;mitochondrion;nucleus	ATP-dependent DNA helicase RRM3 OS=Saccharomyces cerevisiae (strain ATCC 204508 / S288c) OX=559292 GN=RRM3 PE=1 SV=1
YOR141C	ARP8	0.483	0.00225736	65.1	134.9	6.89	19.08	0	3.873	1	1	1	1	881	100.1	2.95	cytoplasm;cytoskeleton;nucleus	Actin-like protein ARP8 OS=Saccharomyces cerevisiae (strain ATCC 204508 / S288c) OX=559292 GN=ARP8 PE=1 SV=1
YER019W	ISC1	0.486	0.00849991	65.4	134.6	10.41	22.58	0.008	2.014	1	1	1	1	477	53.9	2.38	endoplasmic reticulum;membrane;mitochondrion	Inositol phosphosphingolipids phospholipase C OS=Saccharomyces cerevisiae (strain ATCC 204508 / S288c) OX=559292 GN=ISC1 PE=1 SV=1
YDR224C	HTB1	0.494	0.000859564	66.2	133.8	15.28	14.88	0	16.345	38	8	11	2	131	14.2	19.06	chromosome;nucleus	Histone H2B.1 OS=Saccharomyces cerevisiae (strain ATCC 204508 / S288c) OX=559292 GN=HTB1 PE=1 SV=2
YJL117W	PHO86	0.494	0.000100731	66.1	133.9	8.44	10.4	0.011	1.687	2	1	1	1	311	34.9	2.59	endoplasmic reticulum;membrane	Inorganic phosphate transporter PHO86 OS=Saccharomyces cerevisiae (strain ATCC 204508 / S288c) OX=559292 GN=PHO86 PE=1 SV=1
YMR302C	YME2	0.498	0.0103735	66.5	133.5	26.84	18.63	0	3.824	1	1	1	1	850	96.6	3.06	membrane;mitochondrion	Mitochondrial escape protein 2 OS=Saccharomyces cerevisiae (strain ATCC 204508 / S288c) OX=559292 GN=YME2 PE=1 SV=1
YLR325C	RPL38	0.503	0.00174004	66.9	133.1	9.87	17.71	0.008	1.839	9	1	2	1	78	8.8	4.46	cytoplasm;ribosome	60S ribosomal protein L38 OS=Saccharomyces cerevisiae (strain ATCC 204508 / S288c) OX=559292 GN=RPL38 PE=1 SV=1
YPL043W	NOP4	0.504	0.000152907	67.1	132.9	10.64	10.39	0	7.113	2	1	1	1	685	77.8	4.84	nucleus	Nucleolar protein 4 OS=Saccharomyces cerevisiae (strain ATCC 204508 / S288c) OX=559292 GN=NOP4 PE=1 SV=1
YLR180W	SAM1	0.505	5.6291e-06	67.1	132.9	4.89	3.01	0	20.151	17	7	13	2	382	41.8	38.65	cytoplasm;cytosol	S-adenosylmethionine synthase 1 OS=Saccharomyces cerevisiae (strain ATCC 204508 / S288c) OX=559292 GN=SAM1 PE=1 SV=2
YPL283C; YGR296W	YRF1-7; YRF1-3	0.511	0.002184	67.6	132.4	19.66	11.79	0.02	1.373	0	1	1	1	1859	211	1.81	mitochondrion;nucleus	Y' element ATP-dependent helicase protein 1 copy 3 OS=Saccharomyces cerevisiae (strain ATCC 204508 / S288c) OX=559292 GN=YRF1-3 PE=2 SV=1
YBR031W	RPL4A	0.515	0.000218334	67.9	132.1	5.52	10.72	0	12.275	13	5	6	5	362	39.1	12.5	cytoplasm;nucleus;ribosome	60S ribosomal protein L4-A OS=Saccharomyces cerevisiae (strain ATCC 204508 / S288c) OX=559292 GN=RPL4A PE=1 SV=4
YJL011C	RPC17	0.518	0.00338978	68.3	131.7	16.79	17.08	0	6.38	7	1	1	1	161	18.6	4.13	cytosol;nucleus	DNA-directed RNA polymerase III subunit RPC9 OS=Saccharomyces cerevisiae (strain ATCC 204508 / S288c) OX=559292 GN=RPC17 PE=1 SV=2
YGL100W	SEH1	0.519	0.000241737	68.4	131.6	12.25	7.63	0	5.756	6	2	2	2	349	39.1	5.24	membrane;nucleus;vacuole	Nucleoporin SEH1 OS=Saccharomyces cerevisiae (strain ATCC 204508 / S288c) OX=559292 GN=SEH1 PE=1 SV=1
YMR109W	MYO5	0.52	0.000310201	68.4	131.6	3.09	10.2	0	14.144	3	4	7	2	1219	136.8	25.3	cytoplasm;cytoskeleton	Myosin-5 OS=Saccharomyces cerevisiae (strain ATCC 204508 / S288c) OX=559292 GN=MYO5 PE=1 SV=1
YNL113W	RPC19	0.522	0.00782777	68.6	131.4	7.35	20.66	0	2.918	6	1	1	1	142	16.1	2.88	nucleus	DNA-directed RNA polymerases I and III subunit RPAC2 OS=Saccharomyces cerevisiae (strain ATCC 204508 / S288c) OX=559292 GN=RPC19 PE=1 SV=1
YGR280C	PXR1	0.523	0.000185337	68.6	131.4	4.72	10.85	0	10.618	12	3	3	3	271	31.3	9.51	nucleus;ribosome	Protein PXR1 OS=Saccharomyces cerevisiae (strain ATCC 204508 / S288c) OX=559292 GN=PXR1 PE=1 SV=1
YJL143W	TIM17	0.524	0.000102654	68.8	131.2	9.43	9.01	0.007	1.931	4	1	1	1	158	16.6	2.46	membrane;mitochondrion	Mitochondrial import inner membrane translocase subunit TIM17 OS=Saccharomyces cerevisiae (strain ATCC 204508 / S288c) OX=559292 GN=TIM17 PE=1 SV=1
YDL166C	FAP7	0.525	0.00186941	68.9	131.1	19.76	16.28	0	4.193	6	1	1	1	197	22.7	3.92	cytoplasm;nucleus	Adenylate kinase isoenzyme 6 homolog FAP7 OS=Saccharomyces cerevisiae (strain ATCC 204508 / S288c) OX=559292 GN=FAP7 PE=1 SV=1
YML123C	PHO84	0.526	0.00423939	69	131	7.07	17.33	0	11.051	7	4	5	4	587	64.3	13.06	endoplasmic reticulum;membrane;vacuole	Inorganic phosphate transporter PHO84 OS=Saccharomyces cerevisiae (strain ATCC 204508 / S288c) OX=559292 GN=PHO84 PE=1 SV=2
YGR090W	UTP22	0.527	4.7615e-06	69	131	4.22	5.08	0	14.007	4	4	4	4	1237	140.4	11.4	nucleus	U3 small nucleolar RNA-associated protein 22 OS=Saccharomyces cerevisiae (strain ATCC 204508 / S288c) OX=559292 GN=UTP22 PE=1 SV=1
YJL109C	UTP10	0.528	0.000260888	69.1	130.9	11.3	7.47	0	5.894	2	2	2	2	1769	200	4.54	mitochondrion;nucleus	U3 small nucleolar RNA-associated protein 10 OS=Saccharomyces cerevisiae (strain ATCC 204508 / S288c) OX=559292 GN=UTP10 PE=1 SV=1
YNR021W	YNR021W	0.535	0.0513253	69.7	130.3	6.2	30.45	0	10.443	10	5	5	5	404	47.1	10.32	endoplasmic reticulum;membrane	UPF0674 endoplasmic reticulum membrane protein YNR021W OS=Saccharomyces cerevisiae (strain ATCC 204508 / S288c) OX=559292 GN=YNR021W PE=1 SV=3
YOR151C	RPB2	0.536	5.3634e-05	69.8	130.2	2.17	5.6	0	35.304	10	12	13	12	1224	138.7	34.9	cytosol;mitochondrion;nucleus	DNA-directed RNA polymerase II subunit RPB2 OS=Saccharomyces cerevisiae (strain ATCC 204508 / S288c) OX=559292 GN=RPB2 PE=1 SV=2
YBR245C	ISW1	0.536	0.000802253	69.8	130.2	4.03	13.58	0	26.351	7	8	12	8	1129	131	24.91	nucleus	ISWI chromatin-remodeling complex ATPase ISW1 OS=Saccharomyces cerevisiae (strain ATCC 204508 / S288c) OX=559292 GN=ISW1 PE=1 SV=2
YNL080C	EOS1	0.536	0.00261316	69.8	130.2	17.34	15.34	0.001	2.712	2	1	1	1	366	41.6	2.62	endoplasmic reticulum;membrane	N-glycosylation protein EOS1 OS=Saccharomyces cerevisiae (strain ATCC 204508 / S288c) OX=559292 GN=EOS1 PE=1 SV=1
YJR077C	MIR1	0.54	0.00184049	70.1	129.9	7.48	15.09	0	10.945	7	2	12	2	311	32.8	41.48	membrane;mitochondrion	Mitochondrial phosphate carrier protein OS=Saccharomyces cerevisiae (strain ATCC 204508 / S288c) OX=559292 GN=MIR1 PE=1 SV=1
YLR342W	FKS1	0.543	0.000829204	70.4	129.6	2.98	9.94	0	75.745	10	19	37	12	1876	214.7	104.55	membrane;mitochondrion	1,3-beta-glucan synthase component FKS1 OS=Saccharomyces cerevisiae (strain ATCC 204508 / S288c) OX=559292 GN=FKS1 PE=1 SV=2
YNL088W	TOP2	0.544	0.000847537	70.5	129.5	4.61	12.55	0	23.756	5	9	10	9	1428	164.1	27.89	mitochondrion;nucleus	DNA topoisomerase 2 OS=Saccharomyces cerevisiae (strain ATCC 204508 / S288c) OX=559292 GN=TOP2 PE=1 SV=2
YHR094C	HXT1	0.546	6.98512e-05	70.6	129.4	8.08	7.19	0	8.444	4	2	2	1	570	63.2	5.93	membrane	Low-affinity glucose transporter HXT1 OS=Saccharomyces cerevisiae (strain ATCC 204508 / S288c) OX=559292 GN=HXT1 PE=1 SV=1
YMR290C	HAS1	0.555	0.000100731	71.4	128.6	4.66	9.35	0	16.406	8	3	3	3	505	56.7	11.86	cytoplasm;nucleus	ATP-dependent RNA helicase HAS1 OS=Saccharomyces cerevisiae (strain ATCC 204508 / S288c) OX=559292 GN=HAS1 PE=1 SV=1
YER096W	SHC1	0.556	0.000152944	71.5	128.5	8.66	10.55	0.024	1.25	2	1	1	1	512	56.5	1.82	cytoplasm;membrane	Protein SHC1 OS=Saccharomyces cerevisiae (strain ATCC 204508 / S288c) OX=559292 GN=SHC1 PE=2 SV=1
YHR052W	CIC1	0.557	6.46535e-06	71.6	128.4	4.94	4.9	0	10.206	8	5	5	5	376	42.5	13.38	nucleus;proteasome;ribosome	Proteasome-interacting protein CIC1 OS=Saccharomyces cerevisiae (strain ATCC 204508 / S288c) OX=559292 GN=CIC1 PE=1 SV=1
YAL007C	ERP2	0.558	0.0182431	71.7	128.3	22.9	7.59	0	8.263	12	1	1	1	215	24	4.94	endoplasmic reticulum;membrane	Protein ERP2 OS=Saccharomyces cerevisiae (strain ATCC 204508 / S288c) OX=559292 GN=ERP2 PE=1 SV=1
YLR065C	ENV10	0.558	0.00039384	71.7	128.3	8	11.77	0	6.242	12	3	3	3	181	20.7	8.09	endoplasmic reticulum;membrane;vacuole	SRP-independent targeting protein 2 OS=Saccharomyces cerevisiae (strain ATCC 204508 / S288c) OX=559292 GN=ENV10 PE=1 SV=1
YPL081W	RPS9A	0.559	0.00425114	71.7	128.3	20.16	10.33	0	12.834	23	5	9	1	197	22.4	23.61	cytoplasm;nucleus;ribosome	40S ribosomal protein S9-A OS=Saccharomyces cerevisiae (strain ATCC 204508 / S288c) OX=559292 GN=RPS9A PE=1 SV=3
YNL132W	KRE33	0.561	7.37156e-06	71.9	128.1	5.25	4.41	0	6.366	2	3	3	3	1056	119.3	5.8	nucleus	RNA cytidine acetyltransferase OS=Saccharomyces cerevisiae (strain ATCC 204508 / S288c) OX=559292 GN=KRE33 PE=1 SV=1
YDL014W	NOP1	0.562	0.00153062	72	128	6.98	16.55	0	35.25	24	7	26	7	327	34.4	88.47	nucleus;ribosome	rRNA 2'-O-methyltransferase fibrillarin OS=Saccharomyces cerevisiae (strain ATCC 204508 / S288c) OX=559292 GN=NOP1 PE=1 SV=1
YDL153C	SAS10	0.564	0.000168411	72.1	127.9	9.38	9.61	0.005	2.185	1	1	1	1	610	70.2	2.49	nucleus	Something about silencing protein 10 OS=Saccharomyces cerevisiae (strain ATCC 204508 / S288c) OX=559292 GN=SAS10 PE=1 SV=1
YCR034W	FEN1; ELO2	0.576	5.97383e-05	73.1	126.9	7.11	7.77	0	3.162	2	1	1	1	347	40	3.2	endoplasmic reticulum;membrane	Elongation of fatty acids protein 2 OS=Saccharomyces cerevisiae (strain ATCC 204508 / S288c) OX=559292 GN=ELO2 PE=1 SV=1
YGR034W	RPL26B	0.577	0.00163058	73.2	126.8	5.97	13.73	0	24.116	38	8	22	8	127	14.2	61.51	cytoplasm;ribosome	60S ribosomal protein L26-B OS=Saccharomyces cerevisiae (strain ATCC 204508 / S288c) OX=559292 GN=RPL26B PE=1 SV=2
YOR304W	ISW2	0.577	0.000153757	73.2	126.8	4.16	9.31	0.008	1.978	1	1	1	1	1120	130.2	2.73	nucleus	ISWI chromatin-remodeling complex ATPase ISW2 OS=Saccharomyces cerevisiae (strain ATCC 204508 / S288c) OX=559292 GN=ISW2 PE=1 SV=1
YHL003C	LAG1	0.577	0.00222911	73.2	126.8	9.31	16.05	0.009	1.778	2	1	1	1	411	48.4	2.13	endoplasmic reticulum;membrane	Ceramide synthase LAG1 OS=Saccharomyces cerevisiae (strain ATCC 204508 / S288c) OX=559292 GN=LAG1 PE=1 SV=1
YLR196W	PWP1	0.578	0.000185337	73.3	126.7	6.81	10.43	0	4.451	2	1	1	1	576	63.8	3.62	cytoplasm;nucleus	Periodic tryptophan protein 1 OS=Saccharomyces cerevisiae (strain ATCC 204508 / S288c) OX=559292 GN=PWP1 PE=1 SV=1
YMR231W	PEP5	0.579	0.0089848	73.4	126.6	14.03	16.19	0	2.947	1	1	1	1	1029	117.4	2.48	cytosol;membrane;vacuole	E3 ubiquitin-protein ligase PEP5 OS=Saccharomyces cerevisiae (strain ATCC 204508 / S288c) OX=559292 GN=PEP5 PE=1 SV=2
YPR016C	TIF6	0.579	1.9618e-05	73.3	126.7	6.02	5.55	0.002	2.54	3	1	1	1	245	26.4	2.95	cytoplasm;cytosol;nucleus;ribosome	Eukaryotic translation initiation factor 6 OS=Saccharomyces cerevisiae (strain ATCC 204508 / S288c) OX=559292 GN=TIF6 PE=1 SV=1
YHR023W	MYO1	0.58	0.000845008	73.4	126.6	11.21	17.32	0	3.948	0	1	1	1	1928	223.5	3.38	cytoplasm;cytoskeleton;Golgi	Myosin-1 OS=Saccharomyces cerevisiae (strain ATCC 204508 / S288c) OX=559292 GN=MYO1 PE=1 SV=3
YBR140C	IRA1	0.58	0.000317362	73.4	126.6	11.47	6.66	0.007	1.883	0	1	1	1	3092	350.8	3.05	cytoplasm;membrane;mitochondrion	Inhibitory regulator protein IRA1 OS=Saccharomyces cerevisiae (strain ATCC 204508 / S288c) OX=559292 GN=IRA1 PE=1 SV=2
YPR052C	NHP6A	0.583	0.00338978	73.7	126.3	3.55	15.8	0	9.184	28	3	9	1	93	10.8	22.39	chromosome;nucleus	Non-histone chromosomal protein 6A OS=Saccharomyces cerevisiae (strain ATCC 204508 / S288c) OX=559292 GN=NHP6A PE=1 SV=1
YBR205W	KTR3	0.583	0.00438577	73.6	126.4	18.72	8.12	0	3.421	3	1	1	1	404	47.5	2.95	cytoplasm;Golgi;membrane;nucleus;vacuole	Probable mannosyltransferase KTR3 OS=Saccharomyces cerevisiae (strain ATCC 204508 / S288c) OX=559292 GN=KTR3 PE=1 SV=1
YOL006C	TOP1	0.585	0.00205153	73.8	126.2	3.99	14.31	0	20.858	7	5	7	5	769	89.9	23.7	chromosome;nucleus	DNA topoisomerase 1 OS=Saccharomyces cerevisiae (strain ATCC 204508 / S288c) OX=559292 GN=TOP1 PE=1 SV=2
YML075C	HMG1	0.586	0.0123133	73.9	126.1	23.53	16.27	0	3.453	1	1	1	1	1054	115.6	3.01	endoplasmic reticulum;membrane;nucleus	3-hydroxy-3-methylglutaryl-coenzyme A reductase 1 OS=Saccharomyces cerevisiae (strain ATCC 204508 / S288c) OX=559292 GN=HMG1 PE=1 SV=1
YGL031C	RPL24A	0.587	0.0123133	74	126	22.95	21.63	0	10.248	17	3	9	2	155	17.6	27.55	cytoplasm;ribosome	60S ribosomal protein L24-A OS=Saccharomyces cerevisiae (strain ATCC 204508 / S288c) OX=559292 GN=RPL24A PE=1 SV=1
YJL081C	ARP4	0.587	0.00213783	74	126	17.57	11.55	0	3.802	2	1	1	1	489	54.8	3.19	nucleus	Actin-related protein 4 OS=Saccharomyces cerevisiae (strain ATCC 204508 / S288c) OX=559292 GN=ARP4 PE=1 SV=1
YLR253W	YLR253W; MCP2	0.588	0.00765248	74	126	13.49	20.69	0.007	1.922	1	1	1	1	569	65.9	2.47	membrane;mitochondrion	ABC1 family protein MCP2 OS=Saccharomyces cerevisiae (strain ATCC 204508 / S288c) OX=559292 GN=MCP2 PE=1 SV=1
YNL002C	RLP7	0.591	0.00153614	74.3	125.7	6.21	15.23	0	5.835	5	2	2	2	322	36.5	5.41	nucleus	Ribosome biogenesis protein RLP7 OS=Saccharomyces cerevisiae (strain ATCC 204508 / S288c) OX=559292 GN=RLP7 PE=1 SV=1
YCR057C	PWP2	0.591	0.000102654	74.3	125.7	8.7	7.29	0	4.097	2	2	2	2	923	103.9	5.23	cytoplasm;nucleus	Periodic tryptophan protein 2 OS=Saccharomyces cerevisiae (strain ATCC 204508 / S288c) OX=559292 GN=PWP2 PE=1 SV=2
YOR206W	NOC2	0.594	1.6132e-05	74.5	125.5	3.52	5.22	0	16.44	7	6	6	6	710	81.6	18.62	mitochondrion;nucleus	Nucleolar complex protein 2 OS=Saccharomyces cerevisiae (strain ATCC 204508 / S288c) OX=559292 GN=NOC2 PE=1 SV=2
YBL004W	UTP20	0.595	0.000103533	74.6	125.4	9.12	7.04	0	14.808	2	6	6	6	2493	287.4	17.19	cytoplasm;nucleus	U3 small nucleolar RNA-associated protein 20 OS=Saccharomyces cerevisiae (strain ATCC 204508 / S288c) OX=559292 GN=UTP20 PE=1 SV=3
YBR220C	YBR220C	0.595	0.096048	74.6	125.4	38.12	14.29	0.024	1.275	1	1	1	1	560	63	2.01	membrane	Uncharacterized membrane protein YBR220C OS=Saccharomyces cerevisiae (strain ATCC 204508 / S288c) OX=559292 GN=YBR220C PE=1 SV=1
YER070W	RNR1	0.598	8.57771e-06	74.8	125.2	4.93	4.87	0	14.798	5	6	6	6	888	99.5	15.76	cytoplasm;nucleus	Ribonucleoside-diphosphate reductase large chain 1 OS=Saccharomyces cerevisiae (strain ATCC 204508 / S288c) OX=559292 GN=RNR1 PE=1 SV=2
YDL198C	GGC1	0.599	2.16781e-05	74.9	125.1	2.74	4.92	0	12.046	11	4	4	4	300	33.2	13.06	membrane;mitochondrion	Mitochondrial GTP/GDP carrier protein 1 OS=Saccharomyces cerevisiae (strain ATCC 204508 / S288c) OX=559292 GN=GGC1 PE=1 SV=1
YDR447C	RPS17B	0.6	0.0101202	75	125	12.11	23.51	0	19.956	25	4	8	4	136	15.8	28.28	cytoplasm;ribosome	40S ribosomal protein S17-B OS=Saccharomyces cerevisiae (strain ATCC 204508 / S288c) OX=559292 GN=RPS17B PE=1 SV=1
YPL094C	SEC62	0.601	0.0151026	75	125	7.89	19.53	0.002	2.569	3	1	1	1	274	31.3	2.8	endoplasmic reticulum;membrane	Translocation protein SEC62 OS=Saccharomyces cerevisiae (strain ATCC 204508 / S288c) OX=559292 GN=SEC62 PE=1 SV=2
YMR131C	RRB1	0.605	0.000334559	75.4	124.6	8.27	12.31	0.007	1.887	1	1	1	1	511	57.2	2.33	nucleus	Ribosome assembly protein RRB1 OS=Saccharomyces cerevisiae (strain ATCC 204508 / S288c) OX=559292 GN=RRB1 PE=1 SV=1
YNR053C	NOG2	0.606	0.00112856	75.5	124.5	11.17	4.68	0	8.806	4	2	2	2	486	55.5	5.98	nucleus	Nucleolar GTP-binding protein 2 OS=Saccharomyces cerevisiae (strain ATCC 204508 / S288c) OX=559292 GN=NOG2 PE=1 SV=1
YDL140C	RPO21	0.607	2.16781e-05	75.6	124.4	2.79	4.94	0	40.631	8	12	19	11	1733	191.5	56.88	mitochondrion;nucleus;vacuole	DNA-directed RNA polymerase II subunit RPB1 OS=Saccharomyces cerevisiae (strain ATCC 204508 / S288c) OX=559292 GN=RPO21 PE=1 SV=2
YGR132C	PHB1	0.607	0.000550951	75.6	124.4	7.49	1.69	0	13.644	8	2	7	2	287	31.4	19.04	membrane;mitochondrion	Prohibitin-1 OS=Saccharomyces cerevisiae (strain ATCC 204508 / S288c) OX=559292 GN=PHB1 PE=1 SV=2
YGL084C	GUP1	0.608	0.0411596	75.6	124.4	12.35	26.75	0	3.143	2	1	1	1	560	65.3	2.89	endoplasmic reticulum;membrane	Membrane-bound O-acyltransferase GUP1 OS=Saccharomyces cerevisiae (strain ATCC 204508 / S288c) OX=559292 GN=GUP1 PE=1 SV=1
YER164W	CHD1	0.609	0.00183232	75.7	124.3	6.9	13.53	0	11.699	2	2	2	2	1468	168.1	7.9	mitochondrion;nucleus	Chromo domain-containing protein 1 OS=Saccharomyces cerevisiae (strain ATCC 204508 / S288c) OX=559292 GN=CHD1 PE=1 SV=1
YKL002W	DID4	0.611	0.000847396	75.9	124.1	5.93	10.92	0	3.402	6	2	3	2	232	26.3	7.43	cytoplasm;endosome;membrane	DOA4-independent degradation protein 4 OS=Saccharomyces cerevisiae (strain ATCC 204508 / S288c) OX=559292 GN=DID4 PE=1 SV=2
YHR066W	SSF1	0.613	0.00253877	76	124	7.32	16.29	0	6.992	4	2	2	2	453	51.7	6.01	nucleus	Ribosome biogenesis protein SSF1 OS=Saccharomyces cerevisiae (strain ATCC 204508 / S288c) OX=559292 GN=SSF1 PE=1 SV=1
YOR271C	FSF1	0.614	0.00131409	76.1	123.9	8.53	12.73	0	6.179	7	3	4	3	327	35.4	7.15	membrane;mitochondrion	Sideroflexin FSF1 OS=Saccharomyces cerevisiae (strain ATCC 204508 / S288c) OX=559292 GN=FSF1 PE=1 SV=1
YJL136C	RPS21B	0.615	0.00458677	76.1	123.9	2.86	14.65	0	21.865	49	6	11	6	87	9.8	28.83	cytoplasm;ribosome	40S ribosomal protein S21-B OS=Saccharomyces cerevisiae (strain ATCC 204508 / S288c) OX=559292 GN=RPS21B PE=1 SV=1
YBL079W	NUP170	0.615	0.00330905	76.2	123.8	15.62	14.03	0	3.499	1	1	1	1	1502	169.4	3.2	membrane;nucleus	Nucleoporin NUP170 OS=Saccharomyces cerevisiae (strain ATCC 204508 / S288c) OX=559292 GN=NUP170 PE=1 SV=1
YLR090W	XDJ1	0.615	7.43081e-05	76.2	123.8	4.64	7.22	0.008	2.067	2	1	1	1	459	51.3	2.35	membrane;mitochondrion;nucleus	DnaJ protein homolog XDJ1 OS=Saccharomyces cerevisiae (strain ATCC 204508 / S288c) OX=559292 GN=XDJ1 PE=1 SV=2
YOL077C	BRX1	0.617	0.00495856	76.3	123.7	13.97	23.73	0	4.64	5	2	2	2	291	33.5	5.78	nucleus	Ribosome biogenesis protein BRX1 OS=Saccharomyces cerevisiae (strain ATCC 204508 / S288c) OX=559292 GN=BRX1 PE=1 SV=2
YGR245C	SDA1	0.619	0.000107812	76.5	123.5	7.14	7.3	0.001	2.73	1	1	1	1	767	86.6	2.85	nucleus	Protein SDA1 OS=Saccharomyces cerevisiae (strain ATCC 204508 / S288c) OX=559292 GN=SDA1 PE=1 SV=1
YPR125W	YLH47	0.621	0.00105662	76.6	123.4	12.87	9.24	0	7.385	4	2	2	2	454	52.1	6.98	membrane;mitochondrion	LETM1 domain-containing protein YLH47, mitochondrial OS=Saccharomyces cerevisiae (strain ATCC 204508 / S288c) OX=559292 GN=YLH47 PE=1 SV=1
YOR042W	CUE5	0.621	0.257138	76.7	123.3	45.83	4.2	0.024	1.247	2	1	1	1	411	46.8	1.86	cytoplasm	Ubiquitin-binding protein CUE5 OS=Saccharomyces cerevisiae (strain ATCC 204508 / S288c) OX=559292 GN=CUE5 PE=1 SV=1
YGL207W	SPT16	0.624	0.00416347	76.8	123.2	6.64	15.46	0	30.553	8	7	8	7	1035	118.6	23.45	chromosome;nucleus	FACT complex subunit SPT16 OS=Saccharomyces cerevisiae (strain ATCC 204508 / S288c) OX=559292 GN=SPT16 PE=1 SV=1
YFR041C	ERJ5	0.626	1.07033e-05	77	123	4.53	4.62	0	4.543	5	2	2	2	295	34.2	4.85	endoplasmic reticulum;membrane	ER-localized J domain-containing protein 5 OS=Saccharomyces cerevisiae (strain ATCC 204508 / S288c) OX=559292 GN=ERJ5 PE=1 SV=1
YLR225C	YLR225C	0.627	0.00164426	77.1	122.9	8.09	13.75	0.02	1.374	1	1	1	1	407	46.4	2.01	cytoplasm	Uncharacterized SVF1-like protein YLR225C OS=Saccharomyces cerevisiae (strain ATCC 204508 / S288c) OX=559292 GN=YLR225C PE=1 SV=1
YBR029C	CDS1	0.629	0.00312346	77.2	122.8	12.02	13.54	0.006	2.134	2	1	1	1	457	51.8	2.61	endoplasmic reticulum;membrane	Phosphatidate cytidylyltransferase OS=Saccharomyces cerevisiae (strain ATCC 204508 / S288c) OX=559292 GN=CDS1 PE=1 SV=1
YPL198W	RPL7B	0.633	0.00253987	77.5	122.5	5.98	13.19	0	18.033	21	6	12	1	244	27.7	33.25	cytoplasm;ribosome	60S ribosomal protein L7-B OS=Saccharomyces cerevisiae (strain ATCC 204508 / S288c) OX=559292 GN=RPL7B PE=1 SV=3
YDL083C; YMR143W	RPS16B; RPS16A	0.634	0.0146943	77.6	122.4	6.3	19.8	0	8.013	20	4	4	4	143	15.8	10.31	cytoplasm;ribosome	40S ribosomal protein S16-B OS=Saccharomyces cerevisiae (strain ATCC 204508 / S288c) OX=559292 GN=RPS16B PE=1 SV=1
YOL040C	RPS15	0.635	0.0644194	77.7	122.3	29.62	17.91	0	7.647	13	2	2	2	142	16	6.24	cytoplasm;ribosome	40S ribosomal protein S15 OS=Saccharomyces cerevisiae (strain ATCC 204508 / S288c) OX=559292 GN=RPS15 PE=1 SV=1
YDL208W	NHP2	0.636	0.00766327	77.8	122.2	15.35	19.34	0	11.488	21	4	4	4	156	17.1	12.31	nucleus	H/ACA ribonucleoprotein complex subunit NHP2 OS=Saccharomyces cerevisiae (strain ATCC 204508 / S288c) OX=559292 GN=NHP2 PE=1 SV=2
YEL046C	GLY1	0.637	0.0101919	77.8	122.2	4.75	15.1	0	12.182	10	4	4	4	387	42.8	8.88	cytosol	Low specificity L-threonine aldolase OS=Saccharomyces cerevisiae (strain ATCC 204508 / S288c) OX=559292 GN=GLY1 PE=1 SV=2
YDR398W	UTP5	0.639	0.000190583	78	122	8.46	6.5	0	4.397	2	2	2	2	643	72	5.99	nucleus	U3 small nucleolar RNA-associated protein 5 OS=Saccharomyces cerevisiae (strain ATCC 204508 / S288c) OX=559292 GN=UTP5 PE=1 SV=1
YGR103W	NOP7	0.641	0.00423939	78.1	121.9	11.82	22.84	0	9.404	4	2	2	2	605	69.8	7.51	nucleus	Pescadillo homolog OS=Saccharomyces cerevisiae (strain ATCC 204508 / S288c) OX=559292 GN=NOP7 PE=1 SV=1
YGR088W	CTT1	0.642	0.0129054	78.2	121.8	11.35	24.65	0	5.733	3	1	1	1	562	64.5	3.88	cytoplasm;mitochondrion	Catalase T OS=Saccharomyces cerevisiae (strain ATCC 204508 / S288c) OX=559292 GN=CTT1 PE=1 SV=3
YJL039C	NUP192	0.643	0.000822032	78.2	121.8	9.11	10.12	0	3.968	1	1	1	1	1683	191.4	4.02	nucleus	Nucleoporin NUP192 OS=Saccharomyces cerevisiae (strain ATCC 204508 / S288c) OX=559292 GN=NUP192 PE=1 SV=1
YER148W	SPT15	0.643	0.00269743	78.3	121.7	3.94	14.19	0.013	1.607	3	1	2	1	240	27	5.19	nucleus	TATA-box-binding protein OS=Saccharomyces cerevisiae (strain ATCC 204508 / S288c) OX=559292 GN=SPT15 PE=1 SV=3
YJL191W	RPS14B	0.645	0.00806665	78.4	121.6	6.3	18.61	0	14.954	25	4	4	4	138	14.6	14.13	cytoplasm;nucleus;ribosome	40S ribosomal protein S14-B OS=Saccharomyces cerevisiae (strain ATCC 204508 / S288c) OX=559292 GN=RPS14B PE=1 SV=2
YGL173C	XRN1	0.646	0.00534309	78.5	121.5	3.15	15.89	0	41.822	9	14	19	14	1528	175.4	49.93	cytoplasm;cytosol;membrane;nucleus	5'-3' exoribonuclease 1 OS=Saccharomyces cerevisiae (strain ATCC 204508 / S288c) OX=559292 GN=XRN1 PE=1 SV=1
YBL092W	RPL32	0.647	0.00297966	78.6	121.4	5.85	14.7	0	9.709	28	6	7	6	130	14.8	14.39	cytoplasm;ribosome	60S ribosomal protein L32 OS=Saccharomyces cerevisiae (strain ATCC 204508 / S288c) OX=559292 GN=RPL32 PE=1 SV=1
YNR018W	RCF2	0.648	0.0362439	78.7	121.3	7.75	18.67	0.001	2.829	4	1	1	1	224	25.3	2.63	membrane;mitochondrion	Respiratory supercomplex factor 2, mitochondrial OS=Saccharomyces cerevisiae (strain ATCC 204508 / S288c) OX=559292 GN=RCF2 PE=1 SV=1
YER105C	NUP157	0.648	0.0129497	78.7	121.3	9.55	18.95	0.011	1.704	1	1	1	1	1391	156.6	2	membrane;nucleus	Nucleoporin NUP157 OS=Saccharomyces cerevisiae (strain ATCC 204508 / S288c) OX=559292 GN=NUP157 PE=1 SV=1
YMR309C	NIP1	0.649	0.0078905	78.7	121.3	5.92	18.86	0	11.333	5	5	6	5	812	93.1	16.53	cytoplasm	Eukaryotic translation initiation factor 3 subunit C OS=Saccharomyces cerevisiae (strain ATCC 204508 / S288c) OX=559292 GN=NIP1 PE=1 SV=2
YAL042W	ERV46	0.649	0.0186131	78.7	121.3	12.54	16.97	0	7.385	5	2	3	2	415	46.2	9.29	endoplasmic reticulum;Golgi;membrane	ER-derived vesicles protein ERV46 OS=Saccharomyces cerevisiae (strain ATCC 204508 / S288c) OX=559292 GN=ERV46 PE=1 SV=2
YPL227C	ALG5	0.65	0.0370856	78.8	121.2	7.32	22.3	0.007	1.947	2	1	1	1	334	38.3	2.3	endoplasmic reticulum;membrane	Dolichyl-phosphate beta-glucosyltransferase OS=Saccharomyces cerevisiae (strain ATCC 204508 / S288c) OX=559292 GN=ALG5 PE=1 SV=1
YOL012C	HTZ1	0.651	0.000744647	78.9	121.1	9.45	10.71	0	6.357	14	2	9	2	134	14.3	28.02	chromosome;nucleus	Histone H2A.Z OS=Saccharomyces cerevisiae (strain ATCC 204508 / S288c) OX=559292 GN=HTZ1 PE=1 SV=3
YLR197W	NOP56	0.652	0.00502105	78.9	121.1	9.83	18.49	0	36.436	17	8	14	8	504	56.8	48.53	nucleus	Nucleolar protein 56 OS=Saccharomyces cerevisiae (strain ATCC 204508 / S288c) OX=559292 GN=NOP56 PE=1 SV=1
YOR310C	NOP58	0.654	0.00338978	79.1	120.9	6.84	15.08	0	43.14	21	10	19	10	511	56.9	63.54	nucleus	Nucleolar protein 58 OS=Saccharomyces cerevisiae (strain ATCC 204508 / S288c) OX=559292 GN=NOP58 PE=1 SV=1
YDR101C	ARX1	0.654	0.00510012	79.1	120.9	6.43	15.79	0	3.374	2	1	1	1	593	65.2	2.73	cytoplasm;nucleus	Probable metalloprotease ARX1 OS=Saccharomyces cerevisiae (strain ATCC 204508 / S288c) OX=559292 GN=ARX1 PE=1 SV=1
YDR245W	MNN10	0.654	0.000310201	79.1	120.9	6.43	8.44	0.008	1.967	2	1	1	1	393	46.7	2.66	endoplasmic reticulum;Golgi;membrane	Probable alpha-1,6-mannosyltransferase MNN10 OS=Saccharomyces cerevisiae (strain ATCC 204508 / S288c) OX=559292 GN=MNN10 PE=1 SV=1
YNL112W	DBP2	0.655	0.00510012	79.1	120.9	5.65	17.68	0	11.072	7	4	4	3	546	61	11.24	cytoplasm;mitochondrion;nucleus	ATP-dependent RNA helicase DBP2 OS=Saccharomyces cerevisiae (strain ATCC 204508 / S288c) OX=559292 GN=DBP2 PE=1 SV=1
YPL129W	TAF14	0.655	0.0157229	79.2	120.8	17.36	15.06	0	6.031	7	1	1	1	244	27.4	4.01	nucleus	Transcription initiation factor TFIID subunit 14 OS=Saccharomyces cerevisiae (strain ATCC 204508 / S288c) OX=559292 GN=TAF14 PE=1 SV=1
YPL012W	RRP12	0.656	0.000594582	79.2	120.8	10.13	8.39	0.008	1.955	1	1	1	1	1228	137.4	2.9	cytoplasm;nucleus;ribosome	Ribosomal RNA-processing protein 12 OS=Saccharomyces cerevisiae (strain ATCC 204508 / S288c) OX=559292 GN=RRP12 PE=1 SV=1
YNL302C	RPS19B	0.657	0.00437848	79.3	120.7	1.71	10.74	0	27.657	46	7	19	7	144	15.9	54.69	cytoplasm;ribosome	40S ribosomal protein S19-B OS=Saccharomyces cerevisiae (strain ATCC 204508 / S288c) OX=559292 GN=RPS19B PE=1 SV=2
YPR132W; YGR118W	RPS23B; RPS23A	0.657	0.00809575	79.3	120.7	3.55	13.38	0	6.283	11	3	5	3	145	16	12.41	cytoplasm;ribosome	40S ribosomal protein S23-B OS=Saccharomyces cerevisiae (strain ATCC 204508 / S288c) OX=559292 GN=RPS23B PE=1 SV=1
YNL169C	PSD1	0.658	0.0476579	79.4	120.6	14.57	23.3	0	3.647	2	1	1	1	500	56.6	3.01	membrane;mitochondrion	Phosphatidylserine decarboxylase proenzyme 1, mitochondrial OS=Saccharomyces cerevisiae (strain ATCC 204508 / S288c) OX=559292 GN=PSD1 PE=1 SV=1
YEL055C	POL5	0.659	0.000426198	79.5	120.5	8.35	5.08	0	5.314	2	2	2	2	1022	115.8	5.22		rDNA transcriptional regulator POL5 OS=Saccharomyces cerevisiae (strain ATCC 204508 / S288c) OX=559292 GN=POL5 PE=1 SV=1
YAR007C	RFA1	0.662	0.00511924	79.6	120.4	8.16	12.92	0	5.925	4	3	4	3	621	70.3	9.83	chromosome;cytoplasm;cytosol;nucleus	Replication factor A protein 1 OS=Saccharomyces cerevisiae (strain ATCC 204508 / S288c) OX=559292 GN=RFA1 PE=1 SV=1
YBR199W	KTR4	0.663	0.002184	79.7	120.3	12.79	10.45	0.005	2.292	2	1	1	1	464	54.5	2.37	Golgi;membrane;vacuole	Probable mannosyltransferase KTR4 OS=Saccharomyces cerevisiae (strain ATCC 204508 / S288c) OX=559292 GN=KTR4 PE=1 SV=1
YGR231C	PHB2	0.665	0.00176315	79.9	120.1	2.93	9.21	0	12.904	13	5	9	5	310	34.4	24.78	membrane;mitochondrion	Prohibitin-2 OS=Saccharomyces cerevisiae (strain ATCC 204508 / S288c) OX=559292 GN=PHB2 PE=1 SV=2
YPL082C	MOT1	0.665	0.000487233	79.9	120.1	8.2	3.37	0.016	1.525	0	1	1	1	1867	209.8	1.91	chromosome;mitochondrion;nucleus	TATA-binding protein-associated factor MOT1 OS=Saccharomyces cerevisiae (strain ATCC 204508 / S288c) OX=559292 GN=MOT1 PE=1 SV=1
YLR061W	RPL22A	0.666	0.00413997	79.9	120.1	7.94	12.29	0	7.109	26	3	7	3	121	13.7	14.62	cytoplasm;ribosome	60S ribosomal protein L22-A OS=Saccharomyces cerevisiae (strain ATCC 204508 / S288c) OX=559292 GN=RPL22A PE=1 SV=3
YDR038C	ENA5	0.667	0.0505684	80	120	22.41	6.65	0	3.775	1	1	1	1	1091	120.2	3.22	membrane	Sodium transport ATPase 5 OS=Saccharomyces cerevisiae (strain ATCC 204508 / S288c) OX=559292 GN=ENA5 PE=1 SV=1
YIL126W	STH1	0.668	8.52657e-05	80.1	119.9	6.6	6.64	0	8.986	2	3	3	3	1359	156.6	8.49	nucleus	Nuclear protein STH1/NPS1 OS=Saccharomyces cerevisiae (strain ATCC 204508 / S288c) OX=559292 GN=STH1 PE=1 SV=1
YJL164C	TPK1	0.669	0.12156	80.2	119.8	7.97	31.8	0.013	1.607	2	1	2	1	397	46	0	cytoplasm;nucleus	cAMP-dependent protein kinase type 1 OS=Saccharomyces cerevisiae (strain ATCC 204508 / S288c) OX=559292 GN=TPK1 PE=1 SV=3
YHR010W	RPL27A	0.67	0.0117036	80.2	119.8	10.62	17.17	0	8.701	15	2	3	2	136	15.5	11.62	cytoplasm;ribosome	60S ribosomal protein L27-A OS=Saccharomyces cerevisiae (strain ATCC 204508 / S288c) OX=559292 GN=RPL27A PE=1 SV=1
YGR100W	MDR1	0.671	0.0102988	80.3	119.7	12.56	23.48	0.02	1.379	1	1	1	1	950	109.2	1.91	cytoplasm	GTPase-activating protein GYP2 OS=Saccharomyces cerevisiae (strain ATCC 204508 / S288c) OX=559292 GN=MDR1 PE=1 SV=1
YDL213C	NOP6	0.672	0.00252265	80.4	119.6	9.77	13.81	0.009	1.8	3	1	1	1	225	25.2	2.18	nucleus	Nucleolar protein 6 OS=Saccharomyces cerevisiae (strain ATCC 204508 / S288c) OX=559292 GN=NOP6 PE=1 SV=1
YOL005C	RPB11	0.676	7.15881e-05	80.7	119.3	5.76	3.75	0.011	1.736	6	1	1	1	120	13.6	2.16	nucleus	DNA-directed RNA polymerase II subunit RPB11 OS=Saccharomyces cerevisiae (strain ATCC 204508 / S288c) OX=559292 GN=RPB11 PE=1 SV=1
YGR085C	RPL11B	0.679	0.00156938	80.9	119.1	5.53	9.93	0	22.268	27	6	19	6	174	19.7	55.38	cytoplasm;nucleus;ribosome	60S ribosomal protein L11-B OS=Saccharomyces cerevisiae (strain ATCC 204508 / S288c) OX=559292 GN=RPL11B PE=1 SV=3
YMR115W	MGR3	0.681	0.00297966	81	119	5.44	13.53	0	4.389	2	1	1	1	501	58	3.39	membrane;mitochondrion	Mitochondrial inner membrane i-AAA protease supercomplex subunit MGR3 OS=Saccharomyces cerevisiae (strain ATCC 204508 / S288c) OX=559292 GN=MGR3 PE=1 SV=1
YDR125C	ECM18	0.681	0.000811596	81	119	9.54	8.33	0.017	1.462	2	1	1	1	453	53.2	0	mitochondrion	Protein ECM18 OS=Saccharomyces cerevisiae (strain ATCC 204508 / S288c) OX=559292 GN=ECM18 PE=1 SV=1
YNL087W	TCB2	0.682	0.00952792	81.1	118.9	12.91	13.65	0	10.648	2	3	3	3	1178	132.4	9.32	endoplasmic reticulum;membrane	Tricalbin-2 OS=Saccharomyces cerevisiae (strain ATCC 204508 / S288c) OX=559292 GN=TCB2 PE=1 SV=1
YDR086C	SSS1	0.682	0.0194188	81.1	118.9	2.1	16.11	0	6.829	30	3	4	3	80	8.9	7.96	endoplasmic reticulum;membrane	Protein transport protein SSS1 OS=Saccharomyces cerevisiae (strain ATCC 204508 / S288c) OX=559292 GN=SSS1 PE=1 SV=2
YDL061C	RPS29B	0.683	0.0016266	81.2	118.8	2.91	8.23	0	3.913	27	2	6	2	56	6.7	13.43	cytoplasm;ribosome	40S ribosomal protein S29-B OS=Saccharomyces cerevisiae (strain ATCC 204508 / S288c) OX=559292 GN=RPS29B PE=1 SV=3
YEL031W	SPF1	0.685	0.178171	81.3	118.7	21.78	19.41	0	9.786	3	4	4	4	1215	135.2	11.72	endoplasmic reticulum;membrane;mitochondrion	Manganese-transporting ATPase 1 OS=Saccharomyces cerevisiae (strain ATCC 204508 / S288c) OX=559292 GN=SPF1 PE=1 SV=1
YLR370C	ARC18	0.685	0.248176	81.3	118.7	66.04	35.04	0.001	2.815	4	1	1	1	178	20.6	2.71	cytoplasm;cytoskeleton;mitochondrion	Actin-related protein 2/3 complex subunit 3 OS=Saccharomyces cerevisiae (strain ATCC 204508 / S288c) OX=559292 GN=ARC18 PE=1 SV=1
YDR508C	GNP1	0.687	0.0120487	81.5	118.5	10.5	16.19	0.021	1.36	1	1	1	1	663	73.6	1.88	endoplasmic reticulum;membrane;mitochondrion	High-affinity glutamine permease OS=Saccharomyces cerevisiae (strain ATCC 204508 / S288c) OX=559292 GN=GNP1 PE=1 SV=2
YER117W; YBL087C	RPL23A; RPL23B	0.688	0.000829204	81.5	118.5	3.81	7.3	0.001	2.843	6	1	6	1	137	14.5	14.23	cytoplasm;cytosol;nucleus;ribosome	60S ribosomal protein L23-A OS=Saccharomyces cerevisiae (strain ATCC 204508 / S288c) OX=559292 GN=RPL23A PE=1 SV=1
YPL093W	NOG1	0.689	1.44236e-05	81.6	118.4	1.28	2.79	0	11.426	6	4	8	4	647	74.4	23.02	nucleus	Nucleolar GTP-binding protein 1 OS=Saccharomyces cerevisiae (strain ATCC 204508 / S288c) OX=559292 GN=NOG1 PE=1 SV=1
YBR171W	SEC66	0.69	0.0590984	81.7	118.3	23.41	14.23	0	5.206	7	2	3	2	206	24.2	8.23	endoplasmic reticulum;membrane	Translocation protein SEC66 OS=Saccharomyces cerevisiae (strain ATCC 204508 / S288c) OX=559292 GN=SEC66 PE=1 SV=1
YOR217W	RFC1	0.692	0.00560667	81.8	118.2	16.36	7.46	0.005	2.256	1	1	1	1	861	94.8	2.59	nucleus	Replication factor C subunit 1 OS=Saccharomyces cerevisiae (strain ATCC 204508 / S288c) OX=559292 GN=RFC1 PE=1 SV=1
YBL026W	LSM2	0.693	0.142917	81.9	118.1	29.22	18.87	0	4.813	11	1	1	1	95	11.2	3.83	cytoplasm;cytosol;nucleus;spliceosomal complex	U6 snRNA-associated Sm-like protein LSm2 OS=Saccharomyces cerevisiae (strain ATCC 204508 / S288c) OX=559292 GN=LSM2 PE=1 SV=1
YER131W	RPS26B	0.694	0.00510012	81.9	118.1	10.35	12.89	0	10.41	26	3	8	3	119	13.4	26.2	cytoplasm;ribosome	40S ribosomal protein S26-B OS=Saccharomyces cerevisiae (strain ATCC 204508 / S288c) OX=559292 GN=RPS26B PE=1 SV=1
YMR142C	RPL13B	0.695	0.00585609	82	118	3.56	11.11	0	39.549	41	9	26	9	199	22.5	71.24	cytoplasm;ribosome	60S ribosomal protein L13-B OS=Saccharomyces cerevisiae (strain ATCC 204508 / S288c) OX=559292 GN=RPL13B PE=1 SV=1
YFR031C-A; YIL018W	RPL2A; RPL2B	0.695	0.00232358	82	118	5.9	11.24	0	11.599	15	4	5	4	254	27.4	14.92	cytoplasm;ribosome	60S ribosomal protein L2-B OS=Saccharomyces cerevisiae (strain ATCC 204508 / S288c) OX=559292 GN=RPL2B PE=1 SV=1
YBR202W	MCM7	0.699	0.000688444	82.3	117.7	7.02	8.68	0	4.827	2	2	2	2	845	94.9	5.73	cytoplasm;nucleus	DNA replication licensing factor MCM7 OS=Saccharomyces cerevisiae (strain ATCC 204508 / S288c) OX=559292 GN=MCM7 PE=1 SV=4
YGL120C	PRP43	0.701	0.00175163	82.4	117.6	4.25	9.63	0	6.018	2	2	4	2	767	87.5	10.14	mitochondrion;nucleus;spliceosomal complex	Pre-mRNA-splicing factor ATP-dependent RNA helicase PRP43 OS=Saccharomyces cerevisiae (strain ATCC 204508 / S288c) OX=559292 GN=PRP43 PE=1 SV=1
YOR116C	RPO31	0.702	0.00119877	82.5	117.5	6.36	8.63	0	4.986	3	3	3	3	1460	162.2	6.36	nucleus	DNA-directed RNA polymerase III subunit RPC1 OS=Saccharomyces cerevisiae (strain ATCC 204508 / S288c) OX=559292 GN=RPO31 PE=1 SV=1
YOR153W	PDR5	0.703	0.014327	82.6	117.4	9.25	14.07	0	19.163	4	8	12	5	1511	170.3	30.03	membrane;mitochondrion	Pleiotropic ABC efflux transporter of multiple drugs OS=Saccharomyces cerevisiae (strain ATCC 204508 / S288c) OX=559292 GN=PDR5 PE=1 SV=1
YBR096W	YBR096W	0.703	0.00112856	82.5	117.5	3.46	8.56	0	4.471	8	2	3	2	230	27.1	7.53	endoplasmic reticulum	Uncharacterized protein YBR096W OS=Saccharomyces cerevisiae (strain ATCC 204508 / S288c) OX=559292 GN=YBR096W PE=1 SV=1
YBR069C	TAT1	0.704	0.0272854	82.6	117.4	20.91	11.14	0.001	2.717	1	1	1	1	619	68.7	2.89	endoplasmic reticulum;membrane	Valine/tyrosine/tryptophan amino-acid permease 1 OS=Saccharomyces cerevisiae (strain ATCC 204508 / S288c) OX=559292 GN=TAT1 PE=1 SV=1
YOR246C	ENV9	0.706	0.199181	82.7	117.3	33.55	15.74	0	9.079	6	1	1	1	330	37.5	6.56	membrane;mitochondrion;vacuole	Probable oxidoreductase ENV9 OS=Saccharomyces cerevisiae (strain ATCC 204508 / S288c) OX=559292 GN=ENV9 PE=1 SV=1
YCL054W	SPB1	0.71	0.00998745	83	117	7.84	19.74	0	4.744	3	2	2	2	841	96.4	4.7	nucleus	27S pre-rRNA (guanosine(2922)-2'-O)-methyltransferase OS=Saccharomyces cerevisiae (strain ATCC 204508 / S288c) OX=559292 GN=SPB1 PE=1 SV=2
YBR079C	RPG1	0.711	0.0241859	83.1	116.9	5.91	18.47	0	16.347	5	5	6	5	964	110.3	17.03	cytoplasm	Eukaryotic translation initiation factor 3 subunit A OS=Saccharomyces cerevisiae (strain ATCC 204508 / S288c) OX=559292 GN=RPG1 PE=1 SV=1
YGL106W	MLC1	0.711	0.00169188	83.1	116.9	3.78	8.02	0	4.046	13	2	2	2	149	16.4	4.23		Myosin light chain 1 OS=Saccharomyces cerevisiae (strain ATCC 204508 / S288c) OX=559292 GN=MLC1 PE=1 SV=1
YNL175C	NOP13	0.713	0.00502105	83.3	116.7	8.05	12.08	0	6.842	4	2	2	2	403	45.6	5.87	nucleus	Nucleolar protein 13 OS=Saccharomyces cerevisiae (strain ATCC 204508 / S288c) OX=559292 GN=NOP13 PE=1 SV=2
YNL131W	TOM22	0.714	0.0104382	83.3	116.7	14.66	11.2	0.017	1.428	5	1	1	1	152	16.8	2.69	membrane;mitochondrion	Mitochondrial import receptor subunit TOM22 OS=Saccharomyces cerevisiae (strain ATCC 204508 / S288c) OX=559292 GN=TOM22 PE=1 SV=3
YGL147C	RPL9A	0.715	0.000990261	83.4	116.6	5.67	7.36	0	22.856	38	6	8	6	191	21.6	22.76	cytoplasm;ribosome	60S ribosomal protein L9-A OS=Saccharomyces cerevisiae (strain ATCC 204508 / S288c) OX=559292 GN=RPL9A PE=1 SV=2
YFR051C	RET2	0.715	0.00121185	83.4	116.6	9.23	7.46	0.001	2.878	1	1	1	1	546	60.6	2.88	cytoplasm;Golgi;membrane	Coatomer subunit delta OS=Saccharomyces cerevisiae (strain ATCC 204508 / S288c) OX=559292 GN=RET2 PE=1 SV=3
YMR072W	ABF2	0.716	0.0096843	83.5	116.5	10.52	13.03	0	5.794	13	3	6	3	183	21.5	12.39	chromosome;mitochondrion;nucleus	ARS-binding factor 2, mitochondrial OS=Saccharomyces cerevisiae (strain ATCC 204508 / S288c) OX=559292 GN=ABF2 PE=1 SV=1
YAL003W	EFB1	0.716	0.253658	83.5	116.5	32.41	13.49	0	5.411	8	2	2	2	206	22.6	6.27		Elongation factor 1-beta OS=Saccharomyces cerevisiae (strain ATCC 204508 / S288c) OX=559292 GN=EFB1 PE=1 SV=4
YFL007W	BLM10	0.716	0.00292883	83.4	116.6	10.08	4.99	0.001	2.756	0	1	1	1	2143	245.8	2.43	cytoplasm;nucleus;proteasome	Proteasome activator BLM10 OS=Saccharomyces cerevisiae (strain ATCC 204508 / S288c) OX=559292 GN=BLM10 PE=1 SV=2
YKL014C	URB1	0.718	0.00029366	83.6	116.4	6.35	3.04	0	15.425	3	5	6	5	1764	203.2	16.97	nucleus	Nucleolar pre-ribosomal-associated protein 1 OS=Saccharomyces cerevisiae (strain ATCC 204508 / S288c) OX=559292 GN=URB1 PE=1 SV=2
YPL237W	SUI3	0.718	0.0321376	83.6	116.4	9.02	15.53	0	14.042	11	3	3	3	285	31.6	10.8		Eukaryotic translation initiation factor 2 subunit beta OS=Saccharomyces cerevisiae (strain ATCC 204508 / S288c) OX=559292 GN=SUI3 PE=1 SV=2
YDR502C	SAM2	0.719	0.00024259	83.6	116.4	4.59	7.02	0	21.778	18	7	13	2	384	42.2	37.88	cytosol	S-adenosylmethionine synthase 2 OS=Saccharomyces cerevisiae (strain ATCC 204508 / S288c) OX=559292 GN=SAM2 PE=1 SV=3
YDL052C	SLC1	0.719	0.0132886	83.7	116.3	5.86	12.53	0	18.362	17	8	8	8	303	33.9	22.57	endoplasmic reticulum;membrane	1-acyl-sn-glycerol-3-phosphate acyltransferase OS=Saccharomyces cerevisiae (strain ATCC 204508 / S288c) OX=559292 GN=SLC1 PE=1 SV=1
YNL162W; YHR141C	RPL42A; RPL42B	0.72	0.000180459	83.7	116.3	3.11	5.36	0.001	2.868	8	1	4	1	106	12.2	12.09	cytoplasm;ribosome	60S ribosomal protein L42-A OS=Saccharomyces cerevisiae (strain ATCC 204508 / S288c) OX=559292 GN=RPL42A PE=1 SV=1
YLR241W	YLR241W; CSC1	0.72	0.00927713	83.7	116.3	4.13	10.74	0.024	1.269	1	1	1	1	782	89.3	2.29	endoplasmic reticulum;membrane	Calcium permeable stress-gated cation channel 1 OS=Saccharomyces cerevisiae (strain ATCC 204508 / S288c) OX=559292 GN=CSC1 PE=1 SV=1
YMR314W	PRE5	0.721	0.000934354	83.8	116.2	6.32	1.67	0	16.936	15	3	6	3	234	25.6	18.65	cytoplasm;membrane;nucleus;proteasome	Proteasome subunit alpha type-6 OS=Saccharomyces cerevisiae (strain ATCC 204508 / S288c) OX=559292 GN=PRE5 PE=1 SV=1
YML125C	PGA3	0.724	0.000391273	84	116	4.67	7.27	0	6.663	6	2	2	2	312	35.3	6.59	endoplasmic reticulum;membrane	Plasma membrane-associated coenzyme Q6 reductase PGA3 OS=Saccharomyces cerevisiae (strain ATCC 204508 / S288c) OX=559292 GN=PGA3 PE=1 SV=1
YNR035C	ARC35	0.725	0.00232358	84	116	6.43	11.88	0	8.489	5	1	1	1	342	39.5	6.27	cytoplasm;cytoskeleton;cytosol	Actin-related protein 2/3 complex subunit 2 OS=Saccharomyces cerevisiae (strain ATCC 204508 / S288c) OX=559292 GN=ARC35 PE=1 SV=1
YGR152C	RSR1	0.725	0.00252265	84	116	9.32	3.55	0.008	1.848	3	1	1	1	272	30.4	2.83	endoplasmic reticulum;membrane	Ras-related protein RSR1 OS=Saccharomyces cerevisiae (strain ATCC 204508 / S288c) OX=559292 GN=RSR1 PE=1 SV=1
YOR051C	ETT1	0.726	0.00121628	84.1	115.9	7.49	8.69	0	16.297	7	4	4	4	412	47.3	13.79	nucleus	Enhancer of translation termination 1 OS=Saccharomyces cerevisiae (strain ATCC 204508 / S288c) OX=559292 GN=ETT1 PE=1 SV=1
YNL096C	RPS7B	0.727	0.00887497	84.2	115.8	16.39	16.98	0	4.514	9	2	4	1	190	21.6	11.21	cytoplasm;nucleus;ribosome	40S ribosomal protein S7-B OS=Saccharomyces cerevisiae (strain ATCC 204508 / S288c) OX=559292 GN=RPS7B PE=1 SV=1
YDL237W	AIM6	0.727	0.398258	84.2	115.8	10.66	31.54	0	4.341	2	1	1	1	390	44.4	3.3		Altered inheritance of mitochondria protein 6 OS=Saccharomyces cerevisiae (strain ATCC 204508 / S288c) OX=559292 GN=AIM6 PE=3 SV=2
YJR075W	HOC1	0.727	0.0875981	84.2	115.8	5.16	17.13	0.009	1.832	2	1	1	1	396	46.3	2.55	Golgi;membrane	Putative glycosyltransferase HOC1 OS=Saccharomyces cerevisiae (strain ATCC 204508 / S288c) OX=559292 GN=HOC1 PE=1 SV=3
YML127W	RSC9	0.727	0.0139333	84.2	115.8	11.64	15.28	0.011	1.702	1	1	1	1	581	65.2	2.3	nucleus	Chromatin structure-remodeling complex subunit RSC9 OS=Saccharomyces cerevisiae (strain ATCC 204508 / S288c) OX=559292 GN=RSC9 PE=1 SV=1
YGR157W	CHO2	0.73	0.0003821	84.4	115.6	7.67	6.1	0	20.332	6	6	8	6	869	101.1	23.01	endoplasmic reticulum;membrane	Phosphatidylethanolamine N-methyltransferase OS=Saccharomyces cerevisiae (strain ATCC 204508 / S288c) OX=559292 GN=CHO2 PE=1 SV=1
YKL041W	VPS24	0.731	0.00685018	84.5	115.5	6.49	10.66	0	6.072	10	3	3	3	224	26.2	5.33	cytoplasm;cytosol;endosome;membrane	Vacuolar protein-sorting-associated protein 24 OS=Saccharomyces cerevisiae (strain ATCC 204508 / S288c) OX=559292 GN=VPS24 PE=1 SV=1
YIL047C	SYG1	0.731	0.00338926	84.5	115.5	4.61	9.24	0.007	1.931	1	1	1	1	902	104.2	2.37	membrane;mitochondrion	Protein SYG1 OS=Saccharomyces cerevisiae (strain ATCC 204508 / S288c) OX=559292 GN=SYG1 PE=1 SV=1
YIL005W	EPS1	0.732	0.00183232	84.6	115.4	5.45	9.38	0	11.033	4	3	3	3	701	81.2	9.43	endoplasmic reticulum;membrane	ER-retained PMA1-suppressing protein 1 OS=Saccharomyces cerevisiae (strain ATCC 204508 / S288c) OX=559292 GN=EPS1 PE=1 SV=1
YOR362C	PRE10	0.732	0.0207567	84.5	115.5	2.72	14.3	0.005	2.24	3	1	1	1	288	31.5	2.1	cytoplasm;membrane;nucleus;proteasome	Probable proteasome subunit alpha type-7 OS=Saccharomyces cerevisiae (strain ATCC 204508 / S288c) OX=559292 GN=PRE10 PE=1 SV=2
YER074W; YIL069C	RPS24A; RPS24B	0.735	0.0220029	84.7	115.3	20.68	18.12	0	6.215	13	2	6	2	135	15.3	11.83	cytoplasm;mitochondrion;ribosome	40S ribosomal protein S24-A OS=Saccharomyces cerevisiae (strain ATCC 204508 / S288c) OX=559292 GN=RPS24A PE=1 SV=1
YML069W	POB3	0.737	0.00156938	84.9	115.1	3.92	7.97	0	4.48	2	1	1	1	552	63	3.87	chromosome;nucleus	FACT complex subunit POB3 OS=Saccharomyces cerevisiae (strain ATCC 204508 / S288c) OX=559292 GN=POB3 PE=1 SV=1
YLL008W	DRS1	0.737	0.00312247	84.9	115.1	6.84	11.67	0.012	1.645	1	1	1	1	752	84.8	2.72	cytoplasm;nucleus	ATP-dependent RNA helicase DRS1 OS=Saccharomyces cerevisiae (strain ATCC 204508 / S288c) OX=559292 GN=DRS1 PE=1 SV=2
YHR021C	RPS27B	0.738	0.0104873	84.9	115.1	3.47	11.6	0	4.705	18	2	3	2	82	8.9	4.93	cytoplasm;ribosome	40S ribosomal protein S27-B OS=Saccharomyces cerevisiae (strain ATCC 204508 / S288c) OX=559292 GN=RPS27B PE=1 SV=1
YLR441C	RPS1A	0.74	0.00412467	85.1	114.9	4.05	9.63	0	20.652	21	8	17	1	255	28.7	49.32	cytoplasm;cytosol;ribosome	40S ribosomal protein S1-A OS=Saccharomyces cerevisiae (strain ATCC 204508 / S288c) OX=559292 GN=RPS1A PE=1 SV=2
YJR073C	OPI3	0.74	0.0332335	85.1	114.9	5.22	14.61	0	8.575	10	2	6	2	206	23.1	22.47	endoplasmic reticulum;membrane;mitochondrion	Phosphatidyl-N-methylethanolamine N-methyltransferase OS=Saccharomyces cerevisiae (strain ATCC 204508 / S288c) OX=559292 GN=OPI3 PE=1 SV=1
YGR159C	NSR1	0.741	0.0148958	85.1	114.9	5.56	19.13	0	65.146	22	11	32	11	414	44.5	108.16	mitochondrion;nucleus	Nuclear localization sequence-binding protein OS=Saccharomyces cerevisiae (strain ATCC 204508 / S288c) OX=559292 GN=NSR1 PE=1 SV=1
YNL216W	RAP1	0.743	0.00809911	85.2	114.8	11.88	10.52	0	12.539	5	4	5	4	827	92.4	14.33	chromosome;cytosol;nucleus	DNA-binding protein RAP1 OS=Saccharomyces cerevisiae (strain ATCC 204508 / S288c) OX=559292 GN=RAP1 PE=1 SV=2
YOR182C; YLR287C-A	RPS30B; RPS30A	0.743	0.000625831	85.3	114.7	7.13	7.49	0.005	2.254	13	1	1	1	63	7.1	2.46	cytoplasm;ribosome	40S ribosomal protein S30-B OS=Saccharomyces cerevisiae (strain ATCC 204508 / S288c) OX=559292 GN=RPS30B PE=1 SV=1
YKL006W	RPL14A	0.745	0.0153119	85.4	114.6	11.01	10.98	0	10.572	17	4	5	4	138	15.2	15.18	cytoplasm;ribosome	60S ribosomal protein L14-A OS=Saccharomyces cerevisiae (strain ATCC 204508 / S288c) OX=559292 GN=RPL14A PE=1 SV=1
YLR185W	RPL37A	0.745	0.278927	85.4	114.6	37.33	20.56	0	5.489	20	2	2	2	88	9.8	2.49	cytoplasm;ribosome	60S ribosomal protein L37-A OS=Saccharomyces cerevisiae (strain ATCC 204508 / S288c) OX=559292 GN=RPL37A PE=1 SV=2
YFL002C	SPB4	0.745	0.002184	85.4	114.6	10	11.17	0.008	1.983	1	1	1	1	606	69.4	2.37	cytoplasm;nucleus	ATP-dependent rRNA helicase SPB4 OS=Saccharomyces cerevisiae (strain ATCC 204508 / S288c) OX=559292 GN=SPB4 PE=1 SV=1
YBR106W	PHO88	0.748	0.00580649	85.6	114.4	6.22	10.66	0	22.695	27	6	8	6	188	21.1	23.41	endoplasmic reticulum;membrane;mitochondrion	SRP-independent targeting protein 3 OS=Saccharomyces cerevisiae (strain ATCC 204508 / S288c) OX=559292 GN=PHO88 PE=1 SV=1
YDR496C	PUF6	0.75	0.0023442	85.7	114.3	7.92	7.58	0.001	2.779	1	1	1	1	656	75.1	3.01	nucleus	Pumilio homology domain family member 6 OS=Saccharomyces cerevisiae (strain ATCC 204508 / S288c) OX=559292 GN=PUF6 PE=1 SV=1
YDR294C	DPL1	0.751	0.147271	85.8	114.2	11.2	18.62	0	7.414	3	2	2	2	589	65.5	5.39	endoplasmic reticulum;membrane	Sphingosine-1-phosphate lyase OS=Saccharomyces cerevisiae (strain ATCC 204508 / S288c) OX=559292 GN=DPL1 PE=1 SV=1
YHR110W	ERP5	0.751	0.550142	85.8	114.2	19.52	30.22	0	3.908	4	1	1	1	212	24.2	3.18	endoplasmic reticulum;membrane	Protein ERP5 OS=Saccharomyces cerevisiae (strain ATCC 204508 / S288c) OX=559292 GN=ERP5 PE=1 SV=1
YLR448W	RPL6B	0.752	0.00733307	85.8	114.2	2.09	8.59	0	24.985	34	7	32	4	176	20	101.49	cytoplasm;ribosome	60S ribosomal protein L6-B OS=Saccharomyces cerevisiae (strain ATCC 204508 / S288c) OX=559292 GN=RPL6B PE=1 SV=4
YNL059C	ARP5	0.752	0.00604772	85.9	114.1	10.95	9.21	0.001	2.855	1	1	1	1	755	87.5	2.69	nucleus	Actin-related protein 5 OS=Saccharomyces cerevisiae (strain ATCC 204508 / S288c) OX=559292 GN=ARP5 PE=1 SV=1
YNR040W	YNR040W	0.753	0.00743204	85.9	114.1	10.42	10.56	0	3.409	4	1	1	1	256	28.6	4.21	mitochondrion	Uncharacterized protein YNR040W OS=Saccharomyces cerevisiae (strain ATCC 204508 / S288c) OX=559292 GN=YNR040W PE=1 SV=1
YGL076C	RPL7A	0.754	0.00714296	86	114	6.88	9.53	0	17.324	21	6	12	1	244	27.6	33.38	cytoplasm;ribosome	60S ribosomal protein L7-A OS=Saccharomyces cerevisiae (strain ATCC 204508 / S288c) OX=559292 GN=RPL7A PE=1 SV=3
YGR198W	YPP1	0.754	0.00408926	86	114	6.37	11.94	0	7.326	3	3	3	3	817	95.3	8.45	cytoplasm;cytosol;endosome;membrane;nucleus;ribosome	Cargo-transport protein YPP1 OS=Saccharomyces cerevisiae (strain ATCC 204508 / S288c) OX=559292 GN=YPP1 PE=1 SV=1
YKL172W	EBP2	0.755	0.00108665	86	114	6.23	8.99	0	27.09	9	6	6	6	427	49.7	22.06	nucleus	rRNA-processing protein EBP2 OS=Saccharomyces cerevisiae (strain ATCC 204508 / S288c) OX=559292 GN=EBP2 PE=1 SV=1
YBR109C	CMD1	0.755	0.0144002	86	114	4.22	16.53	0	11.699	16	2	4	2	147	16.1	14.05	cytoplasm;cytoskeleton	Calmodulin OS=Saccharomyces cerevisiae (strain ATCC 204508 / S288c) OX=559292 GN=CMD1 PE=1 SV=1
YPL211W	NIP7	0.755	0.00462783	86.1	113.9	6.3	10.89	0.001	2.72	4	1	1	1	181	20.4	3.18	cytoplasm;cytosol;nucleus	60S ribosome subunit biogenesis protein NIP7 OS=Saccharomyces cerevisiae (strain ATCC 204508 / S288c) OX=559292 GN=NIP7 PE=1 SV=1
YDR190C	RVB1	0.756	0.00231369	86.1	113.9	9.87	7.73	0	14.67	8	2	4	2	463	50.4	20.04	nucleus	RuvB-like protein 1 OS=Saccharomyces cerevisiae (strain ATCC 204508 / S288c) OX=559292 GN=RVB1 PE=1 SV=1
YML048W	GSF2	0.757	0.0722064	86.2	113.8	4.83	14.8	0	17.183	14	4	5	4	403	45.8	18.06	cytoplasm;endoplasmic reticulum;membrane	Glucose-signaling factor 2 OS=Saccharomyces cerevisiae (strain ATCC 204508 / S288c) OX=559292 GN=GSF2 PE=1 SV=1
YGL103W	RPL28	0.757	0.00586566	86.1	113.9	10.26	5.78	0	16.165	22	3	9	3	149	16.7	29.52	cytoplasm;nucleus;ribosome	60S ribosomal protein L28 OS=Saccharomyces cerevisiae (strain ATCC 204508 / S288c) OX=559292 GN=RPL28 PE=1 SV=3
YBL027W; YBR084C-A	RPL19B; RPL19A	0.758	0.00252265	86.3	113.7	5.25	8.59	0	21.248	26	6	12	6	189	21.7	36.42	cytoplasm;ribosome	60S ribosomal protein L19-B OS=Saccharomyces cerevisiae (strain ATCC 204508 / S288c) OX=559292 GN=RPL19B PE=1 SV=1
YHR007C	ERG11	0.758	0.239788	86.3	113.7	5.64	21.66	0.008	2.072	1	1	1	1	530	60.7	2.13	endoplasmic reticulum;membrane	Lanosterol 14-alpha demethylase OS=Saccharomyces cerevisiae (strain ATCC 204508 / S288c) OX=559292 GN=ERG11 PE=1 SV=1
YDL029W	ARP2	0.759	0.00203399	86.3	113.7	9.03	6.53	0	5.437	6	2	2	2	391	44	4.37	cytoplasm;cytoskeleton;mitochondrion	Actin-related protein 2 OS=Saccharomyces cerevisiae (strain ATCC 204508 / S288c) OX=559292 GN=ARP2 PE=1 SV=1
YMR049C	ERB1	0.761	0.00354255	86.5	113.5	6.72	9.18	0	7.479	3	3	3	3	807	91.6	7.99	nucleus	Ribosome biogenesis protein ERB1 OS=Saccharomyces cerevisiae (strain ATCC 204508 / S288c) OX=559292 GN=ERB1 PE=1 SV=1
YDR481C	PHO8	0.762	0.315484	86.5	113.5	7.68	20.92	0.002	2.627	1	1	1	1	566	63	2.56	cytoplasm;membrane;vacuole	Repressible alkaline phosphatase OS=Saccharomyces cerevisiae (strain ATCC 204508 / S288c) OX=559292 GN=PHO8 PE=1 SV=2
YBR104W	YMC2	0.762	0.0591105	86.5	113.5	13.01	16.11	0.005	2.209	2	1	1	1	329	36.5	2.28	membrane;mitochondrion	Carrier protein YMC2, mitochondrial OS=Saccharomyces cerevisiae (strain ATCC 204508 / S288c) OX=559292 GN=YMC2 PE=1 SV=1
YGL123W	RPS2	0.764	0.0104873	86.6	113.4	5.83	10.33	0	10.908	14	6	7	6	254	27.4	14.65	cytoplasm;nucleus;ribosome	40S ribosomal protein S2 OS=Saccharomyces cerevisiae (strain ATCC 204508 / S288c) OX=559292 GN=RPS2 PE=1 SV=3
YNL075W	IMP4	0.765	0.00144408	86.7	113.3	6.84	3.73	0	5.036	3	1	1	1	290	33.5	3.57	nucleus	U3 small nucleolar ribonucleoprotein protein IMP4 OS=Saccharomyces cerevisiae (strain ATCC 204508 / S288c) OX=559292 GN=IMP4 PE=1 SV=1
YFL038C	YPT1	0.765	0.000998687	86.7	113.3	6.06	6.93	0	3.548	7	2	2	2	206	23.2	5.03	cytoplasm;cytosol;endoplasmic reticulum;Golgi;membrane;mitochondrion	GTP-binding protein YPT1 OS=Saccharomyces cerevisiae (strain ATCC 204508 / S288c) OX=559292 GN=YPT1 PE=1 SV=2
YGL022W	STT3	0.766	0.0985972	86.8	113.2	12.84	17.88	0	4.741	2	2	2	2	718	81.5	4.94	endoplasmic reticulum;membrane	Dolichyl-diphosphooligosaccharide--protein glycosyltransferase subunit STT3 OS=Saccharomyces cerevisiae (strain ATCC 204508 / S288c) OX=559292 GN=STT3 PE=1 SV=2
YLR075W	RPL10	0.767	0.0157514	86.8	113.2	1.62	10.93	0	21.883	24	6	15	6	221	25.3	38.1	cytoplasm;ribosome	60S ribosomal protein L10 OS=Saccharomyces cerevisiae (strain ATCC 204508 / S288c) OX=559292 GN=RPL10 PE=1 SV=1
YDL031W	DBP10	0.767	0.0781798	86.8	113.2	8.57	20.6	0.024	1.277	1	1	1	1	995	112.9	2.11	cytoplasm;nucleus	ATP-dependent RNA helicase DBP10 OS=Saccharomyces cerevisiae (strain ATCC 204508 / S288c) OX=559292 GN=DBP10 PE=1 SV=2
YIL043C	CBR1	0.768	0.288866	86.9	113.1	13.67	18.71	0.004	2.416	2	1	1	1	284	31.5	2.49	endoplasmic reticulum;membrane;mitochondrion;nucleus	NADH-cytochrome b5 reductase 1 OS=Saccharomyces cerevisiae (strain ATCC 204508 / S288c) OX=559292 GN=CBR1 PE=1 SV=2
YBR143C	SUP45	0.772	0.00558509	87.1	112.9	1.72	9.84	0	8.28	6	3	5	3	437	49	13.21	cytoplasm;cytosol	Eukaryotic peptide chain release factor subunit 1 OS=Saccharomyces cerevisiae (strain ATCC 204508 / S288c) OX=559292 GN=SUP45 PE=1 SV=2
YLR056W	ERG3	0.772	0.0552117	87.2	112.8	19.64	4.44	0	6.133	5	2	2	2	365	42.7	6.32	endoplasmic reticulum;membrane;organelle lumen	Delta(7)-sterol 5(6)-desaturase OS=Saccharomyces cerevisiae (strain ATCC 204508 / S288c) OX=559292 GN=ERG3 PE=1 SV=1
YGR012W	YGR012W; MCY1	0.773	0.00901403	87.2	112.8	11.72	8.18	0	4.605	4	2	2	2	393	42.8	5.27	membrane;mitochondrion	Putative mitochondrial cysteine synthase OS=Saccharomyces cerevisiae (strain ATCC 204508 / S288c) OX=559292 GN=MCY1 PE=1 SV=1
YDL157C	YDL157C	0.773	0.0016266	87.2	112.8	7.97	5.38	0.014	1.593	15	1	1	1	118	13.6	0	mitochondrion	Uncharacterized protein YDL157C, mitochondrial OS=Saccharomyces cerevisiae (strain ATCC 204508 / S288c) OX=559292 GN=YDL157C PE=1 SV=1
YDR483W	KRE2	0.775	0.0912926	87.3	112.7	12.71	17.04	0.005	2.33	2	1	1	1	442	51.4	2.68	Golgi;membrane	Glycolipid 2-alpha-mannosyltransferase OS=Saccharomyces cerevisiae (strain ATCC 204508 / S288c) OX=559292 GN=KRE2 PE=1 SV=1
YNL008C	ASI3	0.775	0.0990514	87.3	112.7	7.1	16.75	0.022	1.344	1	1	1	1	676	77.6	2.28	membrane;nucleus	Protein ASI3 OS=Saccharomyces cerevisiae (strain ATCC 204508 / S288c) OX=559292 GN=ASI3 PE=1 SV=2
YMR233W	TRI1	0.776	0.00242081	87.4	112.6	7.74	8.13	0.007	1.937	3	1	1	1	226	26.5	2.79	cytoplasm;nucleus	Protein TRI1 OS=Saccharomyces cerevisiae (strain ATCC 204508 / S288c) OX=559292 GN=TRI1 PE=1 SV=1
YGL137W	SEC27	0.778	0.018081	87.5	112.5	9.71	11.08	0	14.327	5	5	5	5	889	99.4	11.68	cytoplasm;Golgi;membrane	Coatomer subunit beta' OS=Saccharomyces cerevisiae (strain ATCC 204508 / S288c) OX=559292 GN=SEC27 PE=1 SV=1
YJR144W	MGM101	0.779	0.00312346	87.6	112.4	7.71	7.79	0	19.366	18	4	14	4	269	30.1	48.56	chromosome;mitochondrion	Mitochondrial genome maintenance protein MGM101 OS=Saccharomyces cerevisiae (strain ATCC 204508 / S288c) OX=559292 GN=MGM101 PE=1 SV=1
YPL143W	RPL33A	0.779	0.00694539	87.6	112.4	3.94	8.53	0	7.591	21	2	3	2	107	12.1	10.86	cytoplasm;ribosome	60S ribosomal protein L33-A OS=Saccharomyces cerevisiae (strain ATCC 204508 / S288c) OX=559292 GN=RPL33A PE=1 SV=3
YHL033C	RPL8A	0.78	0.0259335	87.7	112.3	3.85	13.27	0	16.238	16	5	8	1	256	28.1	26.48	cytoplasm;ribosome	60S ribosomal protein L8-A OS=Saccharomyces cerevisiae (strain ATCC 204508 / S288c) OX=559292 GN=RPL8A PE=1 SV=4
YLR175W	CBF5	0.782	0.0480801	87.7	112.3	4.27	19.19	0	18.236	9	7	8	7	483	54.7	21.43	chromosome;cytoplasm;cytoskeleton;nucleus	H/ACA ribonucleoprotein complex subunit CBF5 OS=Saccharomyces cerevisiae (strain ATCC 204508 / S288c) OX=559292 GN=CBF5 PE=1 SV=1
YEL054C; YDR418W	RPL12A; RPL12B	0.783	0.0153119	87.8	112.2	1.83	8.47	0	16.769	25	3	23	3	165	17.8	80.94	cytoplasm;ribosome	60S ribosomal protein L12-A OS=Saccharomyces cerevisiae (strain ATCC 204508 / S288c) OX=559292 GN=RPL12A PE=1 SV=1
YPR034W	ARP7	0.783	0.11755	87.8	112.2	5.44	17.29	0.008	2.078	2	1	1	1	477	53.8	2.15	nucleus	Actin-related protein 7 OS=Saccharomyces cerevisiae (strain ATCC 204508 / S288c) OX=559292 GN=ARP7 PE=1 SV=1
YGR135W	PRE9	0.784	0.0321151	87.9	112.1	10.21	11.97	0	5.327	5	1	1	1	258	28.7	3.88	cytoplasm;membrane;nucleus;proteasome	Proteasome subunit alpha type-3 OS=Saccharomyces cerevisiae (strain ATCC 204508 / S288c) OX=559292 GN=PRE9 PE=1 SV=1
YCL057C-A	MOS1; MIC10	0.785	0.0023442	88	112	7.06	6.77	0	4.461	10	1	3	1	97	10.4	7.59	membrane;mitochondrion	MICOS complex subunit MIC10 OS=Saccharomyces cerevisiae (strain ATCC 204508 / S288c) OX=559292 GN=MIC10 PE=1 SV=1
YHR137W	ARO9	0.785	0.18536	88	112	13.86	21.51	0	4.287	2	1	1	1	513	58.5	3.76	cytoplasm;nucleus	Aromatic amino acid aminotransferase 2 OS=Saccharomyces cerevisiae (strain ATCC 204508 / S288c) OX=559292 GN=ARO9 PE=1 SV=3
YER014W	HEM14	0.786	0.0173529	88	112	12.59	6.75	0.013	1.622	1	1	1	1	539	59.7	2.41	membrane;mitochondrion	Protoporphyrinogen oxidase OS=Saccharomyces cerevisiae (strain ATCC 204508 / S288c) OX=559292 GN=HEM14 PE=1 SV=1
YOR063W	RPL3	0.787	0.0151789	88.1	111.9	1.59	9.79	0	30.987	17	9	21	9	387	43.7	60.54	cytoplasm;ribosome	60S ribosomal protein L3 OS=Saccharomyces cerevisiae (strain ATCC 204508 / S288c) OX=559292 GN=RPL3 PE=1 SV=4
YLR426W	TDA5	0.788	0.0203897	88.2	111.8	6.67	10.58	0	3.866	5	2	2	2	326	36.7	4.03	endoplasmic reticulum;membrane;mitochondrion	Uncharacterized oxidoreductase TDA5 OS=Saccharomyces cerevisiae (strain ATCC 204508 / S288c) OX=559292 GN=TDA5 PE=1 SV=1
YGR271W	SLH1	0.788	0.00312247	88.1	111.9	7.97	4.77	0.001	2.829	0	1	1	1	1967	224.7	2.73	cytoplasm;ribosome	Antiviral helicase SLH1 OS=Saccharomyces cerevisiae (strain ATCC 204508 / S288c) OX=559292 GN=SLH1 PE=1 SV=2
YOR096W	RPS7A	0.789	0.030481	88.2	111.8	5.18	12.74	0	9.366	14	4	9	3	190	21.6	20.38	cytoplasm;nucleus;ribosome	40S ribosomal protein S7-A OS=Saccharomyces cerevisiae (strain ATCC 204508 / S288c) OX=559292 GN=RPS7A PE=1 SV=4
YKL129C	MYO3	0.79	0.000822032	88.3	111.7	5.62	7.16	0	13.676	3	4	7	2	1272	142.4	24.84	cytoplasm;cytoskeleton	Myosin-3 OS=Saccharomyces cerevisiae (strain ATCC 204508 / S288c) OX=559292 GN=MYO3 PE=1 SV=4
YGL006W	PMC1	0.79	0.552771	88.3	111.7	6.99	22.02	0.01	1.771	1	1	1	1	1173	130.8	0	membrane;vacuole	Calcium-transporting ATPase 2 OS=Saccharomyces cerevisiae (strain ATCC 204508 / S288c) OX=559292 GN=PMC1 PE=1 SV=1
YIL052C	RPL34B	0.792	0.0501316	88.4	111.6	3.18	12.05	0	6.501	18	3	10	3	121	13.6	30.82	cytoplasm;ribosome	60S ribosomal protein L34-B OS=Saccharomyces cerevisiae (strain ATCC 204508 / S288c) OX=559292 GN=RPL34B PE=1 SV=1
YIL038C	NOT3	0.792	0.172534	88.4	111.6	12.93	15.77	0.005	2.139	1	1	1	1	836	94.3	2.41	cytoplasm;nucleus	General negative regulator of transcription subunit 3 OS=Saccharomyces cerevisiae (strain ATCC 204508 / S288c) OX=559292 GN=NOT3 PE=1 SV=2
YNL301C; YOL120C	RPL18A; RPL18B	0.793	0.042602	88.4	111.6	11.7	13.63	0	11.428	22	5	7	5	186	20.6	19.2	cytoplasm;ribosome	60S ribosomal protein L18-A OS=Saccharomyces cerevisiae (strain ATCC 204508 / S288c) OX=559292 GN=RPL18A PE=1 SV=1
YGL133W	ITC1	0.794	0.0053612	88.5	111.5	5.48	8.51	0	4.61	1	2	2	2	1264	145.6	5.51	nucleus	Imitation switch two complex protein 1 OS=Saccharomyces cerevisiae (strain ATCC 204508 / S288c) OX=559292 GN=ITC1 PE=1 SV=1
YDR449C	UTP6	0.794	0.000260888	88.5	111.5	4.49	4.38	0	3.371	3	1	1	1	440	52.4	2.92	nucleus	U3 small nucleolar RNA-associated protein 6 OS=Saccharomyces cerevisiae (strain ATCC 204508 / S288c) OX=559292 GN=UTP6 PE=1 SV=2
YNL255C	GIS2	0.794	0.125664	88.5	111.5	14.97	18.94	0.005	2.258	5	1	1	1	153	17.1	2.45	cytoplasm;ribosome	Zinc finger protein GIS2 OS=Saccharomyces cerevisiae (strain ATCC 204508 / S288c) OX=559292 GN=GIS2 PE=1 SV=1
YOL145C	CTR9	0.794	0.102237	88.5	111.5	6.2	11.77	0.015	1.553	1	1	1	1	1077	124.6	2.43	nucleus	RNA polymerase-associated protein CTR9 OS=Saccharomyces cerevisiae (strain ATCC 204508 / S288c) OX=559292 GN=CTR9 PE=1 SV=3
YER006W	NUG1	0.795	0.00287854	88.6	111.4	7.35	6.1	0	5.476	2	1	2	1	520	57.7	8.47	nucleus	Nuclear GTP-binding protein NUG1 OS=Saccharomyces cerevisiae (strain ATCC 204508 / S288c) OX=559292 GN=NUG1 PE=1 SV=1
YHR215W	PHO12	0.795	0.510283	88.6	111.4	5.45	30.67	0.001	2.709	2	1	1	1	467	52.7	2.83	vacuole	Acid phosphatase PHO12 OS=Saccharomyces cerevisiae (strain ATCC 204508 / S288c) OX=559292 GN=PHO12 PE=1 SV=1
YDL145C	COP1	0.797	0.00273835	88.7	111.3	7.26	4.91	0	10.787	3	5	5	5	1201	135.5	12.51	cytoplasm;Golgi;membrane	Coatomer subunit alpha OS=Saccharomyces cerevisiae (strain ATCC 204508 / S288c) OX=559292 GN=COP1 PE=1 SV=2
YIL035C	CKA1	0.797	0.00849991	88.7	111.3	10.07	11.08	0	7.018	8	4	4	4	372	44.6	10.31		Casein kinase II subunit alpha OS=Saccharomyces cerevisiae (strain ATCC 204508 / S288c) OX=559292 GN=CKA1 PE=1 SV=1
YLR388W	RPS29A	0.797	0.146102	88.7	111.3	8.97	16.99	0	3.122	30	2	2	2	56	6.7	2.28	cytoplasm;ribosome	40S ribosomal protein S29-A OS=Saccharomyces cerevisiae (strain ATCC 204508 / S288c) OX=559292 GN=RPS29A PE=1 SV=3
YLR083C	EMP70	0.797	0.276443	88.7	111.3	11.9	19.78	0.005	2.332	1	1	1	1	667	75.9	2.53	endosome;membrane;vacuole	Transmembrane 9 superfamily member 1 OS=Saccharomyces cerevisiae (strain ATCC 204508 / S288c) OX=559292 GN=EMP70 PE=1 SV=2
YDR365C	ESF1	0.798	0.00921204	88.8	111.2	5.16	8.19	0	7.978	4	2	2	2	628	72.4	6.5	nucleus	Pre-rRNA-processing protein ESF1 OS=Saccharomyces cerevisiae (strain ATCC 204508 / S288c) OX=559292 GN=ESF1 PE=1 SV=1
YNL313C	EMW1	0.798	0.0107004	88.8	111.2	7.98	9.02	0	4.792	2	2	2	2	904	102.3	4.92	cytoplasm;nucleus	Essential for maintenance of the cell wall protein 1 OS=Saccharomyces cerevisiae (strain ATCC 204508 / S288c) OX=559292 GN=EMW1 PE=1 SV=1
YNL306W	MRPS18	0.798	0.0954599	88.8	111.2	18.21	3.55	0	3.548	6	1	1	1	217	24.5	2.88	mitochondrion;ribosome	37S ribosomal protein S18, mitochondrial OS=Saccharomyces cerevisiae (strain ATCC 204508 / S288c) OX=559292 GN=MRPS18 PE=1 SV=2
YJL008C	CCT8	0.801	0.0140865	89	111	6.64	9.44	0	19.127	11	6	6	6	568	61.6	18.3	cytoplasm;cytosol;membrane	T-complex protein 1 subunit theta OS=Saccharomyces cerevisiae (strain ATCC 204508 / S288c) OX=559292 GN=CCT8 PE=1 SV=1
YIL009W	FAA3	0.803	0.0414113	89.1	110.9	13.68	2.61	0	5.142	4	3	3	1	694	77.9	7.46		Long-chain-fatty-acid--CoA ligase 3 OS=Saccharomyces cerevisiae (strain ATCC 204508 / S288c) OX=559292 GN=FAA3 PE=1 SV=1
YLL034C	RIX7	0.804	0.000365397	89.1	110.9	3.24	4.47	0	5.475	3	3	3	2	837	93	7.18	nucleus	Ribosome biogenesis ATPase RIX7 OS=Saccharomyces cerevisiae (strain ATCC 204508 / S288c) OX=559292 GN=RIX7 PE=1 SV=1
YDL075W	RPL31A	0.806	0.000744647	89.3	110.7	3.6	5.59	0	12.153	37	5	14	5	113	12.9	39.72	cytoplasm;ribosome	60S ribosomal protein L31-A OS=Saccharomyces cerevisiae (strain ATCC 204508 / S288c) OX=559292 GN=RPL31A PE=1 SV=1
YKR048C	NAP1	0.807	0.000109742	89.3	110.7	3.47	2.66	0	11.636	6	2	6	2	417	47.9	23.09	cytoplasm;nucleus	Nucleosome assembly protein OS=Saccharomyces cerevisiae (strain ATCC 204508 / S288c) OX=559292 GN=NAP1 PE=1 SV=2
YEL036C	ANP1	0.807	0.550878	89.3	110.7	16.99	30.84	0	2.921	2	1	1	1	500	58.1	2.77	endoplasmic reticulum;Golgi;membrane	Mannan polymerase II complex ANP1 subunit OS=Saccharomyces cerevisiae (strain ATCC 204508 / S288c) OX=559292 GN=ANP1 PE=1 SV=3
YGL195W	GCN1	0.808	0.00842578	89.4	110.6	7.54	4.77	0	20.292	2	7	7	7	2672	296.5	19.51	cytoplasm;cytosol;mitochondrion;ribosome	eIF-2-alpha kinase activator GCN1 OS=Saccharomyces cerevisiae (strain ATCC 204508 / S288c) OX=559292 GN=GCN1 PE=1 SV=1
YKL007W	CAP1	0.81	0.0168448	89.5	110.5	9.13	15.67	0	3.083	4	1	1	1	268	30.7	3.59	membrane	F-actin-capping protein subunit alpha OS=Saccharomyces cerevisiae (strain ATCC 204508 / S288c) OX=559292 GN=CAP1 PE=1 SV=1
YPR111W	DBF20	0.814	0.00541262	89.7	110.3	6.78	6.22	0.002	2.505	1	1	1	1	564	65.8	2.25	cytoplasm	Serine/threonine-protein kinase DBF20 OS=Saccharomyces cerevisiae (strain ATCC 204508 / S288c) OX=559292 GN=DBF20 PE=1 SV=2
YKL138C	MRPL31	0.814	0.00393158	89.7	110.3	7.34	6.99	0.015	1.56	5	1	1	1	131	15.5	1.94	mitochondrion;ribosome	54S ribosomal protein L31, mitochondrial OS=Saccharomyces cerevisiae (strain ATCC 204508 / S288c) OX=559292 GN=MRPL31 PE=1 SV=1
YNL069C	RPL16B	0.815	0.0304566	89.8	110.2	2.8	10.93	0	21.923	29	8	11	4	198	22.2	30.73	cytoplasm;ribosome	60S ribosomal protein L16-B OS=Saccharomyces cerevisiae (strain ATCC 204508 / S288c) OX=559292 GN=RPL16B PE=1 SV=3
YDR345C	HXT3	0.816	0.112165	89.8	110.2	19.13	6.15	0	26.453	13	6	16	5	567	62.5	61.72	membrane	Low-affinity glucose transporter HXT3 OS=Saccharomyces cerevisiae (strain ATCC 204508 / S288c) OX=559292 GN=HXT3 PE=1 SV=1
YDR211W	GCD6	0.816	0.0623795	89.8	110.2	6.05	10.23	0	10.364	4	3	3	3	712	81.1	9.47	cytoplasm;cytosol	Translation initiation factor eIF-2B subunit epsilon OS=Saccharomyces cerevisiae (strain ATCC 204508 / S288c) OX=559292 GN=GCD6 PE=1 SV=1
YAL041W	CDC24	0.817	0.0251057	90	110	11.01	10.46	0.008	1.993	1	1	1	1	854	96.9	2.41	cytoplasm;nucleus	Cell division control protein 24 OS=Saccharomyces cerevisiae (strain ATCC 204508 / S288c) OX=559292 GN=CDC24 PE=1 SV=2
YBR283C	SSH1	0.818	0.205865	90	110	9.55	15.95	0	8.415	5	3	3	3	490	53.3	7.74	endoplasmic reticulum;membrane	Sec sixty-one protein homolog OS=Saccharomyces cerevisiae (strain ATCC 204508 / S288c) OX=559292 GN=SSH1 PE=1 SV=1
YML010W	SPT5	0.818	0.00284452	90	110	7.01	4.89	0	4.559	2	3	3	3	1063	115.6	6.35	chromosome;mitochondrion;nucleus	Transcription elongation factor SPT5 OS=Saccharomyces cerevisiae (strain ATCC 204508 / S288c) OX=559292 GN=SPT5 PE=1 SV=1
YNL064C	YDJ1	0.818	0.00421527	90	110	7.31	3.26	0	4.337	4	2	2	2	409	44.6	4.75	cytoplasm;cytosol	Mitochondrial protein import protein MAS5 OS=Saccharomyces cerevisiae (strain ATCC 204508 / S288c) OX=559292 GN=YDJ1 PE=1 SV=1
YDR204W	COQ4	0.818	0.0553545	90	110	13.83	12.22	0.008	2.06	2	1	1	1	335	38.6	2.78	membrane;mitochondrion	Ubiquinone biosynthesis protein COQ4, mitochondrial OS=Saccharomyces cerevisiae (strain ATCC 204508 / S288c) OX=559292 GN=COQ4 PE=1 SV=2
YPL004C	LSP1	0.819	0.0544597	90	110	12.7	15.73	0	34.049	28	7	18	6	341	38	67.84	cytoplasm;membrane;mitochondrion	Sphingolipid long chain base-responsive protein LSP1 OS=Saccharomyces cerevisiae (strain ATCC 204508 / S288c) OX=559292 GN=LSP1 PE=1 SV=1
YFL008W	SMC1	0.819	0.139586	90.1	109.9	14.86	8.4	0	5.058	1	2	2	2	1225	141.2	5.47	chromosome;nucleus	Structural maintenance of chromosomes protein 1 OS=Saccharomyces cerevisiae (strain ATCC 204508 / S288c) OX=559292 GN=SMC1 PE=1 SV=1
YGR086C	PIL1	0.821	0.0391181	90.2	109.8	11.96	9.07	0	40.466	34	8	24	7	339	38.3	85.67	cytoplasm;membrane;mitochondrion	Sphingolipid long chain base-responsive protein PIL1 OS=Saccharomyces cerevisiae (strain ATCC 204508 / S288c) OX=559292 GN=PIL1 PE=1 SV=1
YOL041C	NOP12	0.821	0.000100981	90.2	109.8	3.8	3.45	0	11.177	5	2	3	2	459	51.9	10.09	nucleus	Nucleolar protein 12 OS=Saccharomyces cerevisiae (strain ATCC 204508 / S288c) OX=559292 GN=NOP12 PE=1 SV=1
YDL017W	CDC7	0.821	0.000522941	90.2	109.8	4.29	4.13	0.007	2.122	3	1	2	1	507	58.3	4.26	chromosome;cytoplasm;nucleus	Cell division control protein 7 OS=Saccharomyces cerevisiae (strain ATCC 204508 / S288c) OX=559292 GN=CDC7 PE=1 SV=2
YDR194C	MSS116	0.822	4.5219e-05	90.3	109.7	2.49	2.36	0	16.935	10	7	8	7	664	76.2	21.84	mitochondrion;organelle lumen	ATP-dependent RNA helicase MSS116, mitochondrial OS=Saccharomyces cerevisiae (strain ATCC 204508 / S288c) OX=559292 GN=MSS116 PE=1 SV=1
YBL072C; YER102W	RPS8B; RPS8A	0.822	0.0494686	90.2	109.8	1.96	12.33	0	16.073	12	3	17	3	200	22.5	48.89	cytoplasm;ribosome	40S ribosomal protein S8-B OS=Saccharomyces cerevisiae (strain ATCC 204508 / S288c) OX=559292 GN=RPS8B PE=1 SV=1
YLR262C	YPT6	0.822	0.115893	90.3	109.7	5.54	12.37	0	5.607	10	3	3	3	215	24.4	7.62	cytosol;Golgi;membrane	GTP-binding protein YPT6 OS=Saccharomyces cerevisiae (strain ATCC 204508 / S288c) OX=559292 GN=YPT6 PE=1 SV=1
YFL005W	SEC4	0.822	0.104336	90.2	109.8	3.41	11.55	0	3.497	9	2	2	2	215	23.5	4.74	cytoplasm;endoplasmic reticulum;endosome;membrane;mitochondrion	Ras-related protein SEC4 OS=Saccharomyces cerevisiae (strain ATCC 204508 / S288c) OX=559292 GN=SEC4 PE=1 SV=1
YGL135W; YPL220W	RPL1B; RPL1A	0.824	0.140388	90.4	109.6	16.94	12.39	0	20.808	24	5	14	5	217	24.5	46.71	cytoplasm;ribosome	60S ribosomal protein L1-A OS=Saccharomyces cerevisiae (strain ATCC 204508 / S288c) OX=559292 GN=RPL1A PE=1 SV=1
YDR060W	MAK21	0.824	0.000843084	90.3	109.7	4.84	5.6	0	8.603	2	2	2	2	1025	116.6	6.91	nucleus	Ribosome biogenesis protein MAK21 OS=Saccharomyces cerevisiae (strain ATCC 204508 / S288c) OX=559292 GN=MAK21 PE=1 SV=1
YER036C	ARB1	0.825	0.000971573	90.4	109.6	4.8	1.95	0	29.076	12	7	26	7	610	68.3	79.12	cytoplasm;nucleus;ribosome	ABC transporter ATP-binding protein ARB1 OS=Saccharomyces cerevisiae (strain ATCC 204508 / S288c) OX=559292 GN=ARB1 PE=1 SV=1
YGL167C	PMR1	0.825	0.556928	90.4	109.6	14.07	22.97	0	4.917	2	2	2	2	950	104.5	5.41	Golgi;membrane	Calcium-transporting ATPase 1 OS=Saccharomyces cerevisiae (strain ATCC 204508 / S288c) OX=559292 GN=PMR1 PE=1 SV=1
YHR085W	IPI1	0.827	0.0345678	90.6	109.4	11.04	5.42	0	6.491	7	2	2	2	334	37.8	5.48	cytosol;nucleus	Pre-rRNA-processing protein IPI1 OS=Saccharomyces cerevisiae (strain ATCC 204508 / S288c) OX=559292 GN=IPI1 PE=1 SV=1
YGR083C	GCD2	0.827	0.141914	90.5	109.5	4.58	14.33	0	5.928	3	2	2	2	651	70.8	5.01	cytosol	Translation initiation factor eIF-2B subunit delta OS=Saccharomyces cerevisiae (strain ATCC 204508 / S288c) OX=559292 GN=GCD2 PE=1 SV=1
YLR292C	SEC72	0.827	0.0090622	90.6	109.4	7.24	7.81	0.002	2.572	5	1	1	1	193	21.6	2.83	cytoplasm;endoplasmic reticulum	Translocation protein SEC72 OS=Saccharomyces cerevisiae (strain ATCC 204508 / S288c) OX=559292 GN=SEC72 PE=1 SV=3
YGR200C	ELP2	0.828	0.00186941	90.6	109.4	4.78	6.49	0	3.3	1	1	1	1	788	89.4	3.64	chromosome;cytoplasm;nucleus	Elongator complex protein 2 OS=Saccharomyces cerevisiae (strain ATCC 204508 / S288c) OX=559292 GN=ELP2 PE=1 SV=1
YGL030W	RPL30	0.828	0.0509339	90.6	109.4	3.87	10.44	0	2.911	8	1	3	1	105	11.4	8.79	cytoplasm;ribosome	60S ribosomal protein L30 OS=Saccharomyces cerevisiae (strain ATCC 204508 / S288c) OX=559292 GN=RPL30 PE=1 SV=3
YHR099W	TRA1	0.828	0.00754513	90.6	109.4	9.48	6.81	0.007	1.937	0	1	1	1	3744	432.9	2.32	nucleus	Transcription-associated protein 1 OS=Saccharomyces cerevisiae (strain ATCC 204508 / S288c) OX=559292 GN=TRA1 PE=1 SV=1
YOR369C	RPS12	0.829	0.0192904	90.7	109.3	2	7.75	0	17.273	19	3	17	3	143	15.5	51.59	cytoplasm;ribosome	40S ribosomal protein S12 OS=Saccharomyces cerevisiae (strain ATCC 204508 / S288c) OX=559292 GN=RPS12 PE=1 SV=1
YOR086C	TCB1	0.83	0.0139249	90.7	109.3	5.3	8.17	0	21.042	5	5	7	5	1186	133.5	21.05	endoplasmic reticulum;membrane;mitochondrion	Tricalbin-1 OS=Saccharomyces cerevisiae (strain ATCC 204508 / S288c) OX=559292 GN=TCB1 PE=1 SV=1
YLR249W	YEF3	0.831	0.0332188	90.8	109.2	2.61	14.01	0	78.454	18	21	62	21	1044	115.9	169.98	cytoplasm;ribosome	Elongation factor 3A OS=Saccharomyces cerevisiae (strain ATCC 204508 / S288c) OX=559292 GN=YEF3 PE=1 SV=4
YGR253C	PUP2	0.831	0.226566	90.8	109.2	12.84	12.17	0	6.5	9	2	2	2	260	28.6	5.58	cytoplasm;membrane;nucleus;proteasome	Proteasome subunit alpha type-5 OS=Saccharomyces cerevisiae (strain ATCC 204508 / S288c) OX=559292 GN=PUP2 PE=1 SV=2
YGL019W	CKB1	0.831	0.0338758	90.8	109.2	9.87	12.37	0.002	2.631	3	1	1	1	278	32.2	2.88		Casein kinase II subunit beta OS=Saccharomyces cerevisiae (strain ATCC 204508 / S288c) OX=559292 GN=CKB1 PE=1 SV=1
YKL128C	PMU1	0.835	0.00347346	91	109	5.38	4.36	0.002	2.605	5	1	1	1	295	33.8	0	cytoplasm;nucleus	Probable phosphoglycerate mutase PMU1 OS=Saccharomyces cerevisiae (strain ATCC 204508 / S288c) OX=559292 GN=PMU1 PE=1 SV=1
YHL015W	RPS20	0.837	0.0494686	91.1	108.9	2.79	10.27	0	24.134	41	6	36	6	121	13.9	128.42	cytoplasm;ribosome	40S ribosomal protein S20 OS=Saccharomyces cerevisiae (strain ATCC 204508 / S288c) OX=559292 GN=RPS20 PE=1 SV=3
YKL081W	TEF4	0.837	0.00508953	91.1	108.9	4.56	6.27	0	12.09	9	3	5	3	412	46.5	16.24	cytoplasm;mitochondrion;nucleus;ribosome	Elongation factor 1-gamma 2 OS=Saccharomyces cerevisiae (strain ATCC 204508 / S288c) OX=559292 GN=TEF4 PE=1 SV=1
YBR041W	FAT1	0.838	0.00305128	91.2	108.8	6.53	4.05	0.016	1.538	2	1	1	1	669	77.1	2.06	endoplasmic reticulum;membrane	Very long-chain fatty acid transport protein OS=Saccharomyces cerevisiae (strain ATCC 204508 / S288c) OX=559292 GN=FAT1 PE=1 SV=2
YGR202C	PCT1	0.839	0.397166	91.3	108.7	12.34	21.55	0	9.443	10	3	3	3	424	49.4	10.26	Golgi;membrane;nucleus	Choline-phosphate cytidylyltransferase OS=Saccharomyces cerevisiae (strain ATCC 204508 / S288c) OX=559292 GN=PCT1 PE=1 SV=2
YGR175C	ERG1	0.839	0.510283	91.2	108.8	10.89	17.85	0	7.265	4	2	2	2	496	55.1	6.26	endoplasmic reticulum;membrane	Squalene monooxygenase OS=Saccharomyces cerevisiae (strain ATCC 204508 / S288c) OX=559292 GN=ERG1 PE=1 SV=2
YHL017W	YHL017W	0.841	0.854964	91.3	108.7	18.04	22.58	0.007	1.931	1	1	1	1	532	61.2	2.53	Golgi;membrane	Uncharacterized membrane protein YHL071W OS=Saccharomyces cerevisiae (strain ATCC 204508 / S288c) OX=559292 GN=YHL017W PE=1 SV=1
YPL053C	KTR6	0.841	0.368541	91.4	108.6	8.81	17.08	0.019	1.399	2	1	1	1	446	52.1	2.19	Golgi;membrane;vacuole	Mannosyltransferase KTR6 OS=Saccharomyces cerevisiae (strain ATCC 204508 / S288c) OX=559292 GN=KTR6 PE=1 SV=1
YNL177C	MRPL22	0.842	0.0890738	91.4	108.6	8.84	8.57	0	3.553	3	1	1	1	309	34.9	2.99	mitochondrion;ribosome	54S ribosomal protein L22, mitochondrial OS=Saccharomyces cerevisiae (strain ATCC 204508 / S288c) OX=559292 GN=MRPL22 PE=1 SV=2
YIL121W	QDR2	0.843	0.0386606	91.5	108.5	5.98	8.54	0.011	1.701	1	1	1	1	542	59.6	2.22	membrane	Quinidine resistance protein 2 OS=Saccharomyces cerevisiae (strain ATCC 204508 / S288c) OX=559292 GN=QDR2 PE=1 SV=1
YER182W	FMP10	0.843	0.0878322	91.5	108.5	19.46	6.95	0.017	1.441	3	1	1	1	244	27.7	2.4	membrane;mitochondrion	Uncharacterized mitochondrial membrane protein FMP10 OS=Saccharomyces cerevisiae (strain ATCC 204508 / S288c) OX=559292 GN=FMP10 PE=1 SV=1
YOR328W	PDR10	0.844	0.115426	91.6	108.4	10.03	13.59	0	3.115	1	2	2	1	1564	176.3	2.25	membrane;vacuole	ATP-dependent permease PDR10 OS=Saccharomyces cerevisiae (strain ATCC 204508 / S288c) OX=559292 GN=PDR10 PE=1 SV=1
YER090W	TRP2	0.845	0.0128203	91.6	108.4	6.65	6.22	0	12.87	13	5	6	5	507	56.7	16.45	cytoplasm	Anthranilate synthase component 1 OS=Saccharomyces cerevisiae (strain ATCC 204508 / S288c) OX=559292 GN=TRP2 PE=1 SV=4
YFR031C	SMC2	0.846	0.0164899	91.7	108.3	7.62	1.49	0	5.264	1	2	2	2	1170	133.8	5.73	chromosome;cytoplasm;mitochondrion;nucleus	Structural maintenance of chromosomes protein 2 OS=Saccharomyces cerevisiae (strain ATCC 204508 / S288c) OX=559292 GN=SMC2 PE=1 SV=1
YBR189W	RPS9B	0.847	0.0651685	91.7	108.3	4.15	12.31	0	24.481	23	6	14	2	195	22.3	39.4	cytoplasm;nucleus;ribosome	40S ribosomal protein S9-B OS=Saccharomyces cerevisiae (strain ATCC 204508 / S288c) OX=559292 GN=RPS9B PE=1 SV=4
YCR028C-A	RIM1	0.847	0.002184	91.7	108.3	4.92	2.78	0	8.461	16	3	3	2	135	15.4	10.06	mitochondrion	Single-stranded DNA-binding protein RIM1, mitochondrial OS=Saccharomyces cerevisiae (strain ATCC 204508 / S288c) OX=559292 GN=RIM1 PE=1 SV=1
YML035C	AMD1	0.85	0.838488	91.9	108.1	10.09	24.02	0	18.013	6	6	6	6	810	93.2	16.54	cytoplasm	AMP deaminase OS=Saccharomyces cerevisiae (strain ATCC 204508 / S288c) OX=559292 GN=AMD1 PE=1 SV=2
YDR167W	TAF10	0.85	0.174492	91.9	108.1	13.46	8.43	0.009	1.821	3	1	1	1	206	23	2.21	nucleus	Transcription initiation factor TFIID subunit 10 OS=Saccharomyces cerevisiae (strain ATCC 204508 / S288c) OX=559292 GN=TAF10 PE=1 SV=1
YCL044C	MGR1	0.85	0.455562	91.9	108.1	15.81	15.79	0.019	1.41	3	1	1	1	417	47.1	2.79	membrane;mitochondrion	Mitochondrial inner membrane i-AAA protease supercomplex subunit MGR1 OS=Saccharomyces cerevisiae (strain ATCC 204508 / S288c) OX=559292 GN=MGR1 PE=1 SV=1
YOL127W	RPL25	0.851	0.0387088	91.9	108.1	2.99	7.71	0	24.673	30	4	39	4	142	15.7	104.52	cytoplasm;ribosome	60S ribosomal protein L25 OS=Saccharomyces cerevisiae (strain ATCC 204508 / S288c) OX=559292 GN=RPL25 PE=1 SV=4
YCR002C	CDC10	0.851	0.0186131	91.9	108.1	7.34	10.13	0	5.174	5	2	2	2	322	37	5.29	cytoskeleton;membrane	Cell division control protein 10 OS=Saccharomyces cerevisiae (strain ATCC 204508 / S288c) OX=559292 GN=CDC10 PE=1 SV=1
YNL073W	MSK1	0.851	0.0783744	91.9	108.1	9.69	11.97	0.001	2.728	1	1	1	1	576	66.1	2.9	cytoplasm;mitochondrion;organelle lumen	Lysine--tRNA ligase, mitochondrial OS=Saccharomyces cerevisiae (strain ATCC 204508 / S288c) OX=559292 GN=MSK1 PE=1 SV=3
YDL081C	RPP1A	0.851	0.0688699	91.9	108.1	6.84	17	0.005	2.254	8	1	1	1	106	10.9	2.9	cytoplasm;ribosome	60S acidic ribosomal protein P1-alpha OS=Saccharomyces cerevisiae (strain ATCC 204508 / S288c) OX=559292 GN=RPP1A PE=1 SV=4
YKR092C	SRP40	0.852	0.0971017	92	108	3.23	26.02	0	7.008	6	3	3	3	406	41	7.87		Suppressor protein SRP40 OS=Saccharomyces cerevisiae (strain ATCC 204508 / S288c) OX=559292 GN=SRP40 PE=1 SV=2
YER072W	VTC1	0.852	0.834199	92	108	16.78	31.52	0	6.135	17	3	3	3	129	14.4	7.52	endoplasmic reticulum;membrane;vacuole	Vacuolar transporter chaperone 1 OS=Saccharomyces cerevisiae (strain ATCC 204508 / S288c) OX=559292 GN=VTC1 PE=1 SV=3
YMR080C	NAM7	0.854	0.0147084	92.1	107.9	1.28	7.94	0	3.152	1	2	2	2	971	109.4	4.2	cytoplasm;cytosol;membrane;mitochondrion;nucleus	ATP-dependent helicase NAM7 OS=Saccharomyces cerevisiae (strain ATCC 204508 / S288c) OX=559292 GN=NAM7 PE=1 SV=1
YOR167C	RPS28A	0.855	0.00843445	92.2	107.8	5.63	8.49	0	8.917	31	2	22	2	67	7.6	66.66	cytoplasm;ribosome	40S ribosomal protein S28-A OS=Saccharomyces cerevisiae (strain ATCC 204508 / S288c) OX=559292 GN=RPS28A PE=1 SV=1
YPL091W	GLR1	0.855	0.569435	92.2	107.8	10.21	23.72	0	4.621	3	2	2	2	483	53.4	5.13	cytoplasm;cytosol;mitochondrion;nucleus	Glutathione reductase OS=Saccharomyces cerevisiae (strain ATCC 204508 / S288c) OX=559292 GN=GLR1 PE=1 SV=2
YDR347W	MRP1	0.855	0.396101	92.2	107.8	5.46	16.45	0.001	2.848	4	2	2	2	321	36.7	4.69	mitochondrion;ribosome	37S ribosomal protein MRP1, mitochondrial OS=Saccharomyces cerevisiae (strain ATCC 204508 / S288c) OX=559292 GN=MRP1 PE=1 SV=2
YMR242C; YOR312C	RPL20B; RPL20A	0.856	0.30414	92.2	107.8	15.78	14.16	0	3.845	10	2	2	2	172	20.4	4.48	cytoplasm;nucleus;ribosome	60S ribosomal protein L20-B OS=Saccharomyces cerevisiae (strain ATCC 204508 / S288c) OX=559292 GN=RPL20B PE=1 SV=1
YDR150W	NUM1	0.856	0.687881	92.2	107.8	13.25	21.74	0.011	1.734	0	1	1	1	2748	312.8	2.4	endoplasmic reticulum;mitochondrion	Nuclear migration protein NUM1 OS=Saccharomyces cerevisiae (strain ATCC 204508 / S288c) OX=559292 GN=NUM1 PE=1 SV=2
YCR093W	CDC39	0.857	0.0626727	92.3	107.7	9.5	13.43	0	5.476	1	3	3	3	2108	240.1	6.67	cytoplasm;nucleus	General negative regulator of transcription subunit 1 OS=Saccharomyces cerevisiae (strain ATCC 204508 / S288c) OX=559292 GN=CDC39 PE=1 SV=3
YCR067C	SED4	0.857	0.386222	92.3	107.7	16	17.87	0	4.417	1	1	2	1	1065	114	5.24	cytoplasm;endoplasmic reticulum;Golgi;membrane	Putative guanine nucleotide-exchange factor SED4 OS=Saccharomyces cerevisiae (strain ATCC 204508 / S288c) OX=559292 GN=SED4 PE=1 SV=1
YKR026C	GCN3	0.857	0.0792346	92.3	107.7	6.12	8.89	0	3.229	3	1	1	1	305	34	3.19	cytosol	Translation initiation factor eIF-2B subunit alpha OS=Saccharomyces cerevisiae (strain ATCC 204508 / S288c) OX=559292 GN=GCN3 PE=1 SV=1
YPR181C	SEC23	0.858	0.0873845	92.4	107.6	10.23	7.06	0	4.033	1	1	1	1	768	85.3	3.62	cytoplasm;endoplasmic reticulum;Golgi;membrane	Protein transport protein SEC23 OS=Saccharomyces cerevisiae (strain ATCC 204508 / S288c) OX=559292 GN=SEC23 PE=1 SV=1
YIR022W	SEC11	0.859	0.042602	92.4	107.6	11.28	8.31	0.004	2.421	4	1	1	1	167	18.8	2.57	endoplasmic reticulum;membrane	Signal peptidase complex catalytic subunit SEC11 OS=Saccharomyces cerevisiae (strain ATCC 204508 / S288c) OX=559292 GN=SEC11 PE=1 SV=2
YPR159W	KRE6	0.86	0.0425135	92.5	107.5	8.75	8.48	0	2.999	2	1	1	1	720	80.1	2.45	Golgi;membrane	Beta-glucan synthesis-associated protein KRE6 OS=Saccharomyces cerevisiae (strain ATCC 204508 / S288c) OX=559292 GN=KRE6 PE=1 SV=2
YLR291C	GCD7	0.861	0.0839858	92.5	107.5	7.38	11.08	0.004	2.369	2	1	1	1	381	42.5	3.09	cytosol;mitochondrion	Translation initiation factor eIF-2B subunit beta OS=Saccharomyces cerevisiae (strain ATCC 204508 / S288c) OX=559292 GN=GCD7 PE=1 SV=1
YNL290W	RFC3	0.861	0.0172992	92.5	107.5	7.36	6.94	0.024	1.246	2	1	1	1	340	38.2	2.24	cytosol;nucleus	Replication factor C subunit 3 OS=Saccharomyces cerevisiae (strain ATCC 204508 / S288c) OX=559292 GN=RFC3 PE=1 SV=1
YLR048W	RPS0B	0.862	0.156042	92.6	107.4	5.44	14.5	0	15.27	15	4	5	4	252	27.9	14.85	cytoplasm;ribosome	40S ribosomal protein S0-B OS=Saccharomyces cerevisiae (strain ATCC 204508 / S288c) OX=559292 GN=RPS0B PE=1 SV=2
YPL109C	YPL109C	0.862	0.102411	92.6	107.4	9.22	13.06	0	3.379	2	1	1	1	657	76.1	2.86	mitochondrion	ABC1 family protein YPL109C, mitochondrial OS=Saccharomyces cerevisiae (strain ATCC 204508 / S288c) OX=559292 GN=YPL109C PE=1 SV=2
YPR154W	PIN3	0.862	0.0980306	92.6	107.4	6.71	8.74	0.005	2.219	4	1	1	1	215	23.5	2.71	cytoplasm;cytoskeleton;nucleus	[PSI+] inducibility protein 3 OS=Saccharomyces cerevisiae (strain ATCC 204508 / S288c) OX=559292 GN=PIN3 PE=1 SV=1
YDR064W	RPS13	0.863	0.0317059	92.7	107.3	8.2	6.23	0	15.813	30	5	7	5	151	17	20.25	cytoplasm;ribosome	40S ribosomal protein S13 OS=Saccharomyces cerevisiae (strain ATCC 204508 / S288c) OX=559292 GN=RPS13 PE=1 SV=3
YLR100W	ERG27	0.863	0.156892	92.7	107.3	18.66	9.69	0	4.637	3	1	1	1	347	39.7	3.77	endoplasmic reticulum;membrane	3-keto-steroid reductase OS=Saccharomyces cerevisiae (strain ATCC 204508 / S288c) OX=559292 GN=ERG27 PE=1 SV=1
YDR380W	ARO10	0.864	0.0294408	92.7	107.3	6.31	9.13	0.007	2.121	1	1	1	1	635	71.3	2.43	cytoplasm;cytosol	Transaminated amino acid decarboxylase OS=Saccharomyces cerevisiae (strain ATCC 204508 / S288c) OX=559292 GN=ARO10 PE=1 SV=1
YDL055C	PSA1	0.867	0.0279334	92.9	107.1	1.66	11.45	0	20.242	16	7	18	7	361	39.5	49.84	cytoplasm	Mannose-1-phosphate guanyltransferase OS=Saccharomyces cerevisiae (strain ATCC 204508 / S288c) OX=559292 GN=PSA1 PE=1 SV=2
YLR002C	NOC3	0.869	0.0375832	93	107	2.53	7.57	0	12.698	6	4	4	4	663	75.5	11.59	nucleus	Nucleolar complex-associated protein 3 OS=Saccharomyces cerevisiae (strain ATCC 204508 / S288c) OX=559292 GN=NOC3 PE=1 SV=1
YKL009W	MRT4	0.872	0.0590711	93.2	106.8	10.96	12.5	0	3.949	12	2	2	2	236	27	2.52	cytoplasm;cytosol;nucleus;ribosome	Ribosome assembly factor MRT4 OS=Saccharomyces cerevisiae (strain ATCC 204508 / S288c) OX=559292 GN=MRT4 PE=1 SV=1
YCL017C	NFS1	0.872	0.124328	93.2	106.8	12.54	9.33	0.002	2.63	2	1	1	1	497	54.4	2.87	mitochondrion;nucleus	Cysteine desulfurase, mitochondrial OS=Saccharomyces cerevisiae (strain ATCC 204508 / S288c) OX=559292 GN=NFS1 PE=1 SV=2
YKR078W	YKR078W	0.873	0.0877978	93.2	106.8	10.25	10.67	0.005	2.278	2	1	1	1	585	68.2	2.78	cytoplasm;endosome	Uncharacterized protein YKR078W OS=Saccharomyces cerevisiae (strain ATCC 204508 / S288c) OX=559292 GN=YKR078W PE=1 SV=1
YGL206C	CHC1	0.874	0.32887	93.3	106.7	7.12	8.68	0	11.7	2	4	4	4	1653	187.1	10.99	cytosol;membrane	Clathrin heavy chain OS=Saccharomyces cerevisiae (strain ATCC 204508 / S288c) OX=559292 GN=CHC1 PE=1 SV=1
YOR204W	DED1	0.876	0.00110096	93.4	106.6	1.66	3.68	0	30.879	15	9	17	8	604	65.5	40.25	cytoplasm;nucleus	ATP-dependent RNA helicase DED1 OS=Saccharomyces cerevisiae (strain ATCC 204508 / S288c) OX=559292 GN=DED1 PE=1 SV=2
YJR145C; YHR203C	RPS4B; RPS4A	0.876	0.0553545	93.4	106.6	3.11	9.14	0	20.661	20	6	12	6	261	29.4	32.57	cytoplasm;ribosome	40S ribosomal protein S4-A OS=Saccharomyces cerevisiae (strain ATCC 204508 / S288c) OX=559292 GN=RPS4A PE=1 SV=1
YDR382W	RPP2B	0.877	0.0547175	93.4	106.6	4.99	7.34	0	21.023	24	2	30	2	110	11	99.74	cytoplasm;ribosome;vacuole	60S acidic ribosomal protein P2-beta OS=Saccharomyces cerevisiae (strain ATCC 204508 / S288c) OX=559292 GN=RPP2B PE=1 SV=2
YNL048W	ALG11	0.878	0.471733	93.5	106.5	6.91	12.28	0	7.048	3	2	2	2	548	63.1	6.02	endoplasmic reticulum;membrane	GDP-Man:Man(3)GlcNAc(2)-PP-Dol alpha-1,2-mannosyltransferase OS=Saccharomyces cerevisiae (strain ATCC 204508 / S288c) OX=559292 GN=ALG11 PE=1 SV=1
YGR255C	COQ6	0.878	0.00620159	93.5	106.5	6.66	7.23	0	3.781	3	2	2	2	479	53.5	4.93	membrane;mitochondrion	Ubiquinone biosynthesis monooxygenase COQ6, mitochondrial OS=Saccharomyces cerevisiae (strain ATCC 204508 / S288c) OX=559292 GN=COQ6 PE=1 SV=1
YML030W	RCF1	0.879	0.134629	93.5	106.5	11.04	4.61	0	4.242	13	2	2	2	159	18.5	5.21	membrane;mitochondrion	Respiratory supercomplex factor 1, mitochondrial OS=Saccharomyces cerevisiae (strain ATCC 204508 / S288c) OX=559292 GN=RCF1 PE=1 SV=1
YLR409C	UTP21	0.88	0.051825	93.6	106.4	9.35	3.42	0.007	2.114	1	1	1	1	939	104.7	2.54	cytoplasm;nucleus;ribosome	U3 small nucleolar RNA-associated protein 21 OS=Saccharomyces cerevisiae (strain ATCC 204508 / S288c) OX=559292 GN=UTP21 PE=1 SV=1
YLR043C	TRX1	0.881	0.0505517	93.7	106.3	4.49	6.31	0	6.858	24	2	5	2	103	11.2	9.9	cytoplasm;cytosol;Golgi;membrane;mitochondrion;nucleus;vacuole	Thioredoxin-1 OS=Saccharomyces cerevisiae (strain ATCC 204508 / S288c) OX=559292 GN=TRX1 PE=1 SV=3
YBR142W	MAK5	0.882	0.108801	93.8	106.2	12.1	9.97	0	6.894	4	3	3	3	773	87	7.31	cytoplasm;nucleus	ATP-dependent RNA helicase MAK5 OS=Saccharomyces cerevisiae (strain ATCC 204508 / S288c) OX=559292 GN=MAK5 PE=1 SV=1
YCL064C	CHA1	0.882	0.0273645	93.7	106.3	6.89	6.07	0	3.402	3	1	1	1	360	39.3	2.79	mitochondrion	Catabolic L-serine/threonine dehydratase OS=Saccharomyces cerevisiae (strain ATCC 204508 / S288c) OX=559292 GN=CHA1 PE=1 SV=2
YHR083W	SAM35	0.883	0.0917918	93.8	106.2	8.63	6.95	0	7.62	7	2	2	2	329	37.4	6.3	membrane;mitochondrion	Sorting assembly machinery 35 kDa subunit OS=Saccharomyces cerevisiae (strain ATCC 204508 / S288c) OX=559292 GN=SAM35 PE=1 SV=2
YOR039W	CKB2	0.883	0.576398	93.8	106.2	25.67	14.22	0.006	2.129	3	1	1	1	258	29.8	2.98		Casein kinase II subunit beta' OS=Saccharomyces cerevisiae (strain ATCC 204508 / S288c) OX=559292 GN=CKB2 PE=1 SV=1
YER043C	SAH1	0.884	0.613546	93.8	106.2	3.71	21.72	0	23.098	14	7	31	7	449	49.1	94.62	cytoplasm;cytosol	Adenosylhomocysteinase OS=Saccharomyces cerevisiae (strain ATCC 204508 / S288c) OX=559292 GN=SAH1 PE=1 SV=1
YPR137W	RRP9	0.885	0.197747	93.9	106.1	19.27	9.85	0.014	1.588	1	1	1	1	573	65	1.96	nucleus;ribosome	Ribosomal RNA-processing protein 9 OS=Saccharomyces cerevisiae (strain ATCC 204508 / S288c) OX=559292 GN=RRP9 PE=1 SV=1
YBL039C	URA7	0.886	0.00747703	93.9	106.1	4.34	1.83	0	30.154	17	9	20	8	579	64.7	58.92	cytoplasm;vacuole	CTP synthase 1 OS=Saccharomyces cerevisiae (strain ATCC 204508 / S288c) OX=559292 GN=URA7 PE=1 SV=2
YKL011C	CCE1	0.887	0.194647	94	106	18.43	4.57	0.025	1.233	2	1	1	1	353	41	2.1	membrane;mitochondrion	Cruciform cutting endonuclease 1, mitochondrial OS=Saccharomyces cerevisiae (strain ATCC 204508 / S288c) OX=559292 GN=CCE1 PE=1 SV=1
YDR432W	NPL3	0.889	0.0217481	94.1	105.9	4.03	7.53	0	15.267	14	6	7	6	414	45.4	17.03	cytoplasm;nucleus	Nucleolar protein 3 OS=Saccharomyces cerevisiae (strain ATCC 204508 / S288c) OX=559292 GN=NPL3 PE=1 SV=1
YMR246W	FAA4	0.889	0.0243371	94.1	105.9	5.82	3.54	0	15.173	8	6	7	4	694	77.2	19.38	cytoplasm;membrane	Long-chain-fatty-acid--CoA ligase 4 OS=Saccharomyces cerevisiae (strain ATCC 204508 / S288c) OX=559292 GN=FAA4 PE=1 SV=1
YPL131W	RPL5	0.889	0.289945	94.1	105.9	12.29	15.05	0	14.38	17	6	22	6	297	33.7	52.17	cytoplasm;nucleus;ribosome	60S ribosomal protein L5 OS=Saccharomyces cerevisiae (strain ATCC 204508 / S288c) OX=559292 GN=RPL5 PE=1 SV=4
YPR187W	RPO26	0.889	0.168716	94.1	105.9	4.54	9.76	0	6.685	12	1	1	1	155	17.9	5.12	cytoplasm;nucleus	DNA-directed RNA polymerases I, II, and III subunit RPABC2 OS=Saccharomyces cerevisiae (strain ATCC 204508 / S288c) OX=559292 GN=RPO26 PE=1 SV=1
YNL287W	SEC21	0.889	0.72325	94.1	105.9	17.7	17.56	0	4.098	3	2	2	2	935	104.8	6.57	cytoplasm;endosome;Golgi;membrane	Coatomer subunit gamma OS=Saccharomyces cerevisiae (strain ATCC 204508 / S288c) OX=559292 GN=SEC21 PE=1 SV=2
YBL022C	PIM1	0.89	0.0698799	94.2	105.8	11.3	10.39	0	20.153	6	7	7	7	1133	127	18.97	mitochondrion;organelle lumen	Lon protease homolog, mitochondrial OS=Saccharomyces cerevisiae (strain ATCC 204508 / S288c) OX=559292 GN=PIM1 PE=1 SV=2
YBR048W; YDR025W	RPS11B; RPS11A	0.89	0.140302	94.2	105.8	2.08	10.14	0	12.173	12	3	11	3	156	17.7	39.76	cytoplasm;ribosome	40S ribosomal protein S11-B OS=Saccharomyces cerevisiae (strain ATCC 204508 / S288c) OX=559292 GN=RPS11B PE=1 SV=1
YOR119C	RIO1	0.89	0.0767438	94.2	105.8	14.21	6.49	0	7.848	6	2	2	2	484	56.1	6.78	cytoplasm;membrane;nucleus	Serine/threonine-protein kinase RIO1 OS=Saccharomyces cerevisiae (strain ATCC 204508 / S288c) OX=559292 GN=RIO1 PE=1 SV=1
YDR397C	NCB2	0.89	0.575072	94.2	105.8	9.97	21.7	0.001	2.887	8	1	1	1	146	16.6	3.08	nucleus	Negative cofactor 2 complex subunit beta OS=Saccharomyces cerevisiae (strain ATCC 204508 / S288c) OX=559292 GN=NCB2 PE=1 SV=1
YJL050W	MTR4	0.89	0.0623708	94.2	105.8	11.98	14.7	0.001	2.786	1	1	1	1	1073	122	3.03	nucleus	ATP-dependent RNA helicase DOB1 OS=Saccharomyces cerevisiae (strain ATCC 204508 / S288c) OX=559292 GN=MTR4 PE=1 SV=1
YLR029C	RPL15A	0.892	0.01462	94.3	105.7	3.58	4.95	0	5.806	10	3	16	3	204	24.4	37.84	cytoplasm;ribosome	60S ribosomal protein L15-A OS=Saccharomyces cerevisiae (strain ATCC 204508 / S288c) OX=559292 GN=RPL15A PE=1 SV=3
YOL039W	RPP2A	0.892	0.0146943	94.3	105.7	6.15	5.91	0	4.624	11	1	17	1	106	10.7	46.03	cytoplasm;ribosome	60S acidic ribosomal protein P2-alpha OS=Saccharomyces cerevisiae (strain ATCC 204508 / S288c) OX=559292 GN=RPP2A PE=1 SV=1
YOR085W	OST3	0.893	0.978908	94.4	105.6	15.26	23.63	0.004	2.356	2	1	1	1	350	39.5	2.58	endoplasmic reticulum;membrane	Dolichyl-diphosphooligosaccharide--protein glycosyltransferase subunit 3 OS=Saccharomyces cerevisiae (strain ATCC 204508 / S288c) OX=559292 GN=OST3 PE=1 SV=1
YDL007W	RPT2	0.894	0.0157514	94.4	105.6	7.58	8.33	0	4.57	3	2	2	2	437	48.8	5.02	cytoplasm;nucleus;proteasome	26S proteasome regulatory subunit 4 homolog OS=Saccharomyces cerevisiae (strain ATCC 204508 / S288c) OX=559292 GN=RPT2 PE=1 SV=3
YPR133W-A	TOM5	0.895	0.831193	94.5	105.5	8.69	13.86	0.004	2.42	16	1	2	1	50	6	5.34	membrane;mitochondrion	Mitochondrial import receptor subunit TOM5 OS=Saccharomyces cerevisiae (strain ATCC 204508 / S288c) OX=559292 GN=TOM5 PE=1 SV=1
YBR164C	ARL1	0.895	0.150624	94.5	105.5	10.19	9.12	0.024	1.295	3	1	1	1	183	20.4	1.81	cytosol;Golgi;membrane	ADP-ribosylation factor-like protein 1 OS=Saccharomyces cerevisiae (strain ATCC 204508 / S288c) OX=559292 GN=ARL1 PE=1 SV=4
YPR088C	SRP54	0.897	0.0153535	94.6	105.4	3.9	5.59	0	9.637	5	3	3	3	541	59.6	9.05	cytoplasm;endoplasmic reticulum	Signal recognition particle subunit SRP54 OS=Saccharomyces cerevisiae (strain ATCC 204508 / S288c) OX=559292 GN=SRP54 PE=1 SV=2
YFR009W	GCN20	0.897	0.0184351	94.6	105.4	4.4	6.57	0	5.355	2	2	2	2	752	85	5.71	cytosol;ribosome	Protein GCN20 OS=Saccharomyces cerevisiae (strain ATCC 204508 / S288c) OX=559292 GN=GCN20 PE=1 SV=1
YER074W-A	YOS1	0.9	0.122608	94.7	105.3	4.55	7.18	0	5.108	19	1	3	1	85	9.4	8.12	endoplasmic reticulum;Golgi;membrane	Protein transport protein YOS1 OS=Saccharomyces cerevisiae (strain ATCC 204508 / S288c) OX=559292 GN=YOS1 PE=1 SV=1
YDR324C	UTP4	0.9	0.302139	94.7	105.3	11.79	6.32	0	3.761	2	1	2	1	776	87.7	4.66	nucleus	U3 small nucleolar RNA-associated protein 4 OS=Saccharomyces cerevisiae (strain ATCC 204508 / S288c) OX=559292 GN=UTP4 PE=1 SV=1
YPR133C	SPN1	0.9	0.60001	94.7	105.3	15.03	20.01	0.02	1.396	2	1	1	1	410	46.1	1.91	nucleus	Transcription factor SPN1 OS=Saccharomyces cerevisiae (strain ATCC 204508 / S288c) OX=559292 GN=SPN1 PE=1 SV=1
YDR411C	DFM1	0.901	0.359075	94.8	105.2	12.28	15.58	0	2.888	2	1	1	1	341	38.1	2.99	endoplasmic reticulum;membrane	DER1-like family member protein 1 OS=Saccharomyces cerevisiae (strain ATCC 204508 / S288c) OX=559292 GN=DFM1 PE=1 SV=1
YNL121C	TOM70	0.902	0.192731	94.8	105.2	16.05	5.11	0	4.239	3	2	2	2	617	70.1	4.29	membrane;mitochondrion	Mitochondrial import receptor subunit TOM70 OS=Saccharomyces cerevisiae (strain ATCC 204508 / S288c) OX=559292 GN=TOM70 PE=1 SV=2
YER025W	GCD11	0.903	0.242134	94.9	105.1	4.83	6.99	0	5.877	4	1	3	1	527	57.8	11.5	cytosol	Eukaryotic translation initiation factor 2 subunit gamma OS=Saccharomyces cerevisiae (strain ATCC 204508 / S288c) OX=559292 GN=GCD11 PE=1 SV=1
YFR048W	RMD8	0.903	0.065991	94.9	105.1	8.4	8.03	0	3.112	2	2	2	2	662	75.9	4.26	cytoplasm;endoplasmic reticulum;membrane	Sporulation protein RMD8 OS=Saccharomyces cerevisiae (strain ATCC 204508 / S288c) OX=559292 GN=RMD8 PE=1 SV=1
YAL023C	PMT2	0.904	0.84958	95	105	22.07	19.28	0	7.362	4	3	3	3	759	86.8	9.01	endoplasmic reticulum;membrane	Dolichyl-phosphate-mannose--protein mannosyltransferase 2 OS=Saccharomyces cerevisiae (strain ATCC 204508 / S288c) OX=559292 GN=PMT2 PE=1 SV=2
YDR087C	RRP1	0.905	0.167109	95	105	11.36	4.41	0	3.655	5	1	2	1	278	33.2	5.05	nucleus	Ribosomal RNA-processing protein 1 OS=Saccharomyces cerevisiae (strain ATCC 204508 / S288c) OX=559292 GN=RRP1 PE=1 SV=2
YOR176W	HEM15	0.91	0.556978	95.3	104.7	11.2	13.73	0	5.512	4	2	2	2	393	44.6	5.06	membrane;mitochondrion	Ferrochelatase, mitochondrial OS=Saccharomyces cerevisiae (strain ATCC 204508 / S288c) OX=559292 GN=HEM15 PE=1 SV=1
YDR120C	TRM1	0.911	0.17855	95.3	104.7	12.83	12.37	0	4.912	3	2	2	2	570	64	4.45	membrane;mitochondrion;nucleus	tRNA (guanine(26)-N(2))-dimethyltransferase, mitochondrial OS=Saccharomyces cerevisiae (strain ATCC 204508 / S288c) OX=559292 GN=TRM1 PE=1 SV=1
YMR313C	TGL3	0.911	0.907459	95.4	104.6	8.41	15.9	0	4.115	2	2	2	2	642	73.6	4.79	membrane	Triacylglycerol lipase 3 OS=Saccharomyces cerevisiae (strain ATCC 204508 / S288c) OX=559292 GN=TGL3 PE=1 SV=2
YDR006C	SOK1	0.913	0.197512	95.4	104.6	10.75	6.61	0	3.062	1	1	1	1	901	101	2.45	nucleus	Protein SOK1 OS=Saccharomyces cerevisiae (strain ATCC 204508 / S288c) OX=559292 GN=SOK1 PE=1 SV=2
YDR238C	SEC26	0.914	0.00640526	95.5	104.5	3.2	2.91	0	22.354	8	7	11	7	973	109	31.76	cytoplasm;Golgi;membrane	Coatomer subunit beta OS=Saccharomyces cerevisiae (strain ATCC 204508 / S288c) OX=559292 GN=SEC26 PE=1 SV=2
YGL200C	EMP24	0.914	0.73116	95.5	104.5	6.56	13.63	0	9.405	17	3	3	3	203	23.3	10.92	endoplasmic reticulum;Golgi;membrane	Endosomal protein P24B OS=Saccharomyces cerevisiae (strain ATCC 204508 / S288c) OX=559292 GN=EMP24 PE=1 SV=1
YEL022W	GEA2	0.914	0.918984	95.5	104.5	17.19	14.04	0	4.029	1	2	2	2	1459	165.6	4.29	cytoplasm;cytosol;membrane	ARF guanine-nucleotide exchange factor 2 OS=Saccharomyces cerevisiae (strain ATCC 204508 / S288c) OX=559292 GN=GEA2 PE=1 SV=1
YPL235W	RVB2	0.915	0.00818192	95.6	104.4	3.71	3.01	0	15.255	9	5	14	5	471	51.6	28.12	nucleus	RuvB-like protein 2 OS=Saccharomyces cerevisiae (strain ATCC 204508 / S288c) OX=559292 GN=RVB2 PE=1 SV=1
YLR167W	RPS31	0.915	0.01097	95.5	104.5	2.41	3.57	0	13.36	18	4	14	4	152	17.2	30.43	cytoplasm;nucleus;ribosome	Ubiquitin-40S ribosomal protein S31 OS=Saccharomyces cerevisiae (strain ATCC 204508 / S288c) OX=559292 GN=RPS31 PE=1 SV=3
YPL226W	NEW1	0.915	0.00597358	95.6	104.4	3.54	3.07	0	11.708	3	4	6	4	1196	134.2	11.49	cytoplasm;mitochondrion;nucleus	[NU+] prion formation protein 1 OS=Saccharomyces cerevisiae (strain ATCC 204508 / S288c) OX=559292 GN=NEW1 PE=1 SV=1
YNL118C	DCP2	0.915	0.164084	95.6	104.4	9.87	12.57	0.024	1.242	1	1	1	1	970	108.6	2.5	cytoplasm;nucleus	m7GpppN-mRNA hydrolase OS=Saccharomyces cerevisiae (strain ATCC 204508 / S288c) OX=559292 GN=DCP2 PE=1 SV=1
YMR296C	LCB1	0.916	0.346308	95.6	104.4	12.35	13.34	0.008	1.849	1	1	1	1	558	62.2	2.66	cytoplasm;endoplasmic reticulum;membrane	Serine palmitoyltransferase 1 OS=Saccharomyces cerevisiae (strain ATCC 204508 / S288c) OX=559292 GN=LCB1 PE=1 SV=2
YGR027C	RPS25A	0.917	0.446906	95.7	104.3	12.4	15.72	0	4.373	15	2	4	2	108	12	9.65	cytoplasm;ribosome	40S ribosomal protein S25-A OS=Saccharomyces cerevisiae (strain ATCC 204508 / S288c) OX=559292 GN=RPS25A PE=1 SV=1
YHR037W	PUT2	0.917	0.866096	95.6	104.4	3.19	14.68	0.014	1.583	1	1	1	1	575	64.4	2.48	membrane;mitochondrion;organelle lumen	Delta-1-pyrroline-5-carboxylate dehydrogenase, mitochondrial OS=Saccharomyces cerevisiae (strain ATCC 204508 / S288c) OX=559292 GN=PUT2 PE=1 SV=2
YMR194W	RPL36A	0.918	0.0129835	95.7	104.3	2.53	4.84	0	12.29	22	2	20	2	100	11.1	58.95	cytoplasm;ribosome	60S ribosomal protein L36-A OS=Saccharomyces cerevisiae (strain ATCC 204508 / S288c) OX=559292 GN=RPL36A PE=1 SV=3
YKL106W	AAT1	0.918	0.322206	95.7	104.3	11.55	11.14	0	6.471	6	3	3	3	451	51.8	7.94	mitochondrion;organelle lumen	Aspartate aminotransferase, mitochondrial OS=Saccharomyces cerevisiae (strain ATCC 204508 / S288c) OX=559292 GN=AAT1 PE=1 SV=2
YHR205W	SCH9	0.918	0.168716	95.7	104.3	5.81	5.23	0.004	2.466	1	1	1	1	824	91.8	2.78	chromosome;cytoplasm;membrane;nucleus	Serine/threonine-protein kinase SCH9 OS=Saccharomyces cerevisiae (strain ATCC 204508 / S288c) OX=559292 GN=SCH9 PE=1 SV=3
YOR251C	TUM1	0.919	0.0987727	95.8	104.2	7.46	4.86	0	3.176	4	1	1	1	304	34.2	3.49	cytoplasm;mitochondrion	Thiosulfate sulfurtransferase TUM1 OS=Saccharomyces cerevisiae (strain ATCC 204508 / S288c) OX=559292 GN=TUM1 PE=1 SV=1
YIL078W	THS1	0.921	0.126095	95.9	104.1	3.56	7.82	0	20.326	10	6	13	6	734	84.5	38.69	cytoplasm;mitochondrion	Threonine--tRNA ligase, cytoplasmic OS=Saccharomyces cerevisiae (strain ATCC 204508 / S288c) OX=559292 GN=THS1 PE=1 SV=2
YML063W	RPS1B	0.922	0.0402181	95.9	104.1	8.92	7.1	0	21.292	22	8	17	1	255	28.8	49.74	cytoplasm;cytosol;ribosome	40S ribosomal protein S1-B OS=Saccharomyces cerevisiae (strain ATCC 204508 / S288c) OX=559292 GN=RPS1B PE=1 SV=3
YML124C	TUB3	0.922	0.190495	96	104	4.16	7.72	0	8.65	6	3	3	3	445	49.7	9.14	cytoplasm;cytoskeleton	Tubulin alpha-3 chain OS=Saccharomyces cerevisiae (strain ATCC 204508 / S288c) OX=559292 GN=TUB3 PE=1 SV=1
YGL201C	MCM6	0.922	0.0209884	95.9	104.1	3.53	5.74	0	6.442	2	1	1	1	1017	112.9	4.3	cytoplasm;nucleus	DNA replication licensing factor MCM6 OS=Saccharomyces cerevisiae (strain ATCC 204508 / S288c) OX=559292 GN=MCM6 PE=1 SV=2
YDR457W	TOM1	0.922	0.0697284	95.9	104.1	8.48	4.03	0	6.249	1	2	2	2	3268	373.9	5.99	cytoplasm;nucleus	E3 ubiquitin-protein ligase TOM1 OS=Saccharomyces cerevisiae (strain ATCC 204508 / S288c) OX=559292 GN=TOM1 PE=1 SV=1
YJL082W	IML2	0.922	0.969322	95.9	104.1	3.82	24.97	0	3.027	1	1	1	1	731	82.5	2.92	cytoplasm;membrane;mitochondrion;nucleus	Inclusion body clearance protein IML2 OS=Saccharomyces cerevisiae (strain ATCC 204508 / S288c) OX=559292 GN=IML2 PE=1 SV=1
YOR165W	SEY1	0.926	0.618203	96.2	103.8	13.29	17.24	0	13.008	5	5	5	5	776	89.4	12.92	cytoplasm;endoplasmic reticulum;membrane	Protein SEY1 OS=Saccharomyces cerevisiae (strain ATCC 204508 / S288c) OX=559292 GN=SEY1 PE=1 SV=1
YIL026C	IRR1	0.926	0.639498	96.2	103.8	16.48	10.7	0	3.905	1	2	2	2	1150	132.9	4.85	chromosome;cytosol;nucleus	Cohesin subunit SCC3 OS=Saccharomyces cerevisiae (strain ATCC 204508 / S288c) OX=559292 GN=IRR1 PE=1 SV=1
YNL027W	CRZ1	0.926	0.214068	96.1	103.9	7.93	10.41	0.017	1.476	1	1	1	1	678	76.3	2.38	cytoplasm;nucleus	Transcriptional regulator CRZ1 OS=Saccharomyces cerevisiae (strain ATCC 204508 / S288c) OX=559292 GN=CRZ1 PE=1 SV=1
YPL110C	GDE1	0.927	0.364583	96.2	103.8	15.86	8.87	0.022	1.339	1	1	1	1	1223	137.9	2.06	cytoplasm;ribosome	Glycerophosphocholine phosphodiesterase GDE1 OS=Saccharomyces cerevisiae (strain ATCC 204508 / S288c) OX=559292 GN=GDE1 PE=1 SV=1
YMR203W	TOM40	0.928	0.250199	96.3	103.7	9.49	3.82	0	9.278	8	2	2	2	387	42	8.66	cytosol;membrane;mitochondrion	Mitochondrial import receptor subunit TOM40 OS=Saccharomyces cerevisiae (strain ATCC 204508 / S288c) OX=559292 GN=TOM40 PE=1 SV=1
YPR183W	DPM1	0.928	0.450881	96.2	103.8	4.51	10.63	0	5.501	6	2	2	2	267	30.3	6.09	endoplasmic reticulum;membrane;mitochondrion	Dolichol-phosphate mannosyltransferase OS=Saccharomyces cerevisiae (strain ATCC 204508 / S288c) OX=559292 GN=DPM1 PE=1 SV=3
YNL330C	RPD3	0.928	0.531823	96.3	103.7	5.95	14.09	0.008	1.999	2	1	1	1	433	48.9	2.27	cytoplasm;nucleus	Histone deacetylase RPD3 OS=Saccharomyces cerevisiae (strain ATCC 204508 / S288c) OX=559292 GN=RPD3 PE=1 SV=1
YJR002W	MPP10	0.929	0.81668	96.3	103.7	9.27	13.74	0.005	2.25	2	1	1	1	593	66.9	2.62	nucleus	U3 small nucleolar RNA-associated protein MPP10 OS=Saccharomyces cerevisiae (strain ATCC 204508 / S288c) OX=559292 GN=MPP10 PE=1 SV=1
YDR093W	DNF2	0.931	0.887626	96.4	103.6	18.78	15.85	0	7.902	1	2	2	1	1612	182.5	7.01	endoplasmic reticulum;membrane	Phospholipid-transporting ATPase DNF2 OS=Saccharomyces cerevisiae (strain ATCC 204508 / S288c) OX=559292 GN=DNF2 PE=1 SV=1
YJL196C	ELO1	0.931	0.0600192	96.4	103.6	3.99	3.89	0.007	1.947	3	1	1	1	310	36.2	2.31	endoplasmic reticulum;membrane	Elongation of fatty acids protein 1 OS=Saccharomyces cerevisiae (strain ATCC 204508 / S288c) OX=559292 GN=ELO1 PE=1 SV=1
YER141W	COX15	0.932	0.69014	96.5	103.5	14.54	20.21	0	8.799	4	2	3	2	486	54.6	10.02	membrane;mitochondrion	Cytochrome c oxidase assembly protein COX15 OS=Saccharomyces cerevisiae (strain ATCC 204508 / S288c) OX=559292 GN=COX15 PE=3 SV=1
YER031C	YPT31	0.935	0.134289	96.6	103.4	9.46	6.26	0	10.85	12	2	3	2	223	24.5	10.23	cytosol;endosome;Golgi;membrane;mitochondrion	GTP-binding protein YPT31/YPT8 OS=Saccharomyces cerevisiae (strain ATCC 204508 / S288c) OX=559292 GN=YPT31 PE=1 SV=3
YHR181W	SVP26	0.935	0.753582	96.6	103.4	11.34	14.74	0.002	2.582	4	1	1	1	228	26.3	2.46	endoplasmic reticulum;Golgi;membrane	Protein SVP26 OS=Saccharomyces cerevisiae (strain ATCC 204508 / S288c) OX=559292 GN=SVP26 PE=1 SV=1
YHR148W	IMP3	0.935	0.397166	96.7	103.3	7.82	4.67	0.024	1.272	5	1	1	1	183	21.9	2.34	nucleus	U3 small nucleolar ribonucleoprotein protein IMP3 OS=Saccharomyces cerevisiae (strain ATCC 204508 / S288c) OX=559292 GN=IMP3 PE=1 SV=1
YNL257C	SIP3	0.937	0.960683	96.7	103.3	10.17	16.77	0.024	1.293	1	1	1	1	1229	142.7	3.15	cytoplasm;endoplasmic reticulum;membrane	Membrane-anchored lipid-binding protein SIP3 OS=Saccharomyces cerevisiae (strain ATCC 204508 / S288c) OX=559292 GN=SIP3 PE=1 SV=1
YLR106C	MDN1	0.938	0.500623	96.8	103.2	4.98	7.6	0	8.335	1	3	3	3	4910	559	8.13	mitochondrion;nucleus	Midasin OS=Saccharomyces cerevisiae (strain ATCC 204508 / S288c) OX=559292 GN=MDN1 PE=1 SV=1
YML074C	FPR3	0.94	0.318645	96.9	103.1	9.5	36.55	0	10.909	5	3	5	3	411	46.5	13.78	nucleus	FK506-binding nuclear protein OS=Saccharomyces cerevisiae (strain ATCC 204508 / S288c) OX=559292 GN=FPR3 PE=1 SV=2
YKL145W	RPT1	0.941	0.294818	97	103	6.06	6.06	0	20.081	11	6	7	6	467	52	20.42	cytoplasm;nucleus;proteasome	26S proteasome regulatory subunit 7 homolog OS=Saccharomyces cerevisiae (strain ATCC 204508 / S288c) OX=559292 GN=RPT1 PE=1 SV=1
YHR190W	ERG9	0.941	0.952689	97	103	6.97	10.8	0	7.853	6	3	3	3	444	51.7	8.1	endoplasmic reticulum;membrane;mitochondrion	Squalene synthase OS=Saccharomyces cerevisiae (strain ATCC 204508 / S288c) OX=559292 GN=ERG9 PE=1 SV=2
YJR104C	SOD1	0.943	0.141524	97.1	102.9	5.83	4	0	17.933	32	4	8	4	154	15.8	33.56	cytoplasm;cytosol;mitochondrion;nucleus	Superoxide dismutase [Cu-Zn] OS=Saccharomyces cerevisiae (strain ATCC 204508 / S288c) OX=559292 GN=SOD1 PE=1 SV=2
YPL063W	TIM50	0.943	0.315484	97.1	102.9	7.1	5.79	0	10.642	8	3	4	3	476	55.1	11.13	membrane;mitochondrion	Mitochondrial import inner membrane translocase subunit TIM50 OS=Saccharomyces cerevisiae (strain ATCC 204508 / S288c) OX=559292 GN=TIM50 PE=1 SV=1
YBR166C	TYR1	0.943	0.978908	97.1	102.9	8.97	13.12	0.023	1.319	1	1	1	1	452	50.9	2.17	cytoplasm	Prephenate dehydrogenase [NADP(+)] OS=Saccharomyces cerevisiae (strain ATCC 204508 / S288c) OX=559292 GN=TYR1 PE=1 SV=2
YGR266W	YGR266W	0.944	0.503108	97.1	102.9	13.74	8.52	0	4.249	2	1	1	1	701	81.1	2.3	membrane;mitochondrion	Uncharacterized protein YGR266W OS=Saccharomyces cerevisiae (strain ATCC 204508 / S288c) OX=559292 GN=YGR266W PE=1 SV=1
YBR287W	YBR287W	0.944	0.842021	97.1	102.9	5.27	8.53	0.017	1.51	2	1	1	1	427	47.5	2.01	endoplasmic reticulum;membrane	Uncharacterized transporter YBR287W OS=Saccharomyces cerevisiae (strain ATCC 204508 / S288c) OX=559292 GN=YBR287W PE=1 SV=1
YLR066W	SPC3	0.945	0.637399	97.2	102.8	2.6	10.87	0	3.529	7	1	1	1	184	21.3	3.91	endoplasmic reticulum;membrane	Signal peptidase complex subunit SPC3 OS=Saccharomyces cerevisiae (strain ATCC 204508 / S288c) OX=559292 GN=SPC3 PE=1 SV=1
YJR123W	RPS5	0.947	0.0655975	97.3	102.7	6.16	2.19	0	26.916	24	7	20	7	225	25	49.25	cytoplasm;ribosome	40S ribosomal protein S5 OS=Saccharomyces cerevisiae (strain ATCC 204508 / S288c) OX=559292 GN=RPS5 PE=1 SV=3
YFL037W	TUB2	0.947	0.108801	97.3	102.7	3.67	4.23	0	15.428	10	4	12	4	457	50.9	37.59	cytoplasm;cytoskeleton	Tubulin beta chain OS=Saccharomyces cerevisiae (strain ATCC 204508 / S288c) OX=559292 GN=TUB2 PE=1 SV=2
YDR170C	SEC7	0.947	0.227157	97.3	102.7	5.9	6.8	0	11.458	2	3	3	3	2009	226.7	10.68	cytoplasm;cytosol;endosome;Golgi	Protein transport protein SEC7 OS=Saccharomyces cerevisiae (strain ATCC 204508 / S288c) OX=559292 GN=SEC7 PE=1 SV=2
YCL011C	GBP2	0.948	0.325951	97.3	102.7	7.43	5.32	0	5.212	5	2	2	2	427	48.7	3.43	chromosome;cytosol;nucleus	Single-strand telomeric DNA-binding protein GBP2 OS=Saccharomyces cerevisiae (strain ATCC 204508 / S288c) OX=559292 GN=GBP2 PE=1 SV=1
YBL056W	PTC3	0.948	0.854964	97.3	102.7	5.36	6.92	0	4.091	2	1	1	1	468	51.3	3.83	cytoplasm;nucleus	Protein phosphatase 2C homolog 3 OS=Saccharomyces cerevisiae (strain ATCC 204508 / S288c) OX=559292 GN=PTC3 PE=1 SV=4
YOR232W	MGE1	0.948	0.857485	97.3	102.7	10.55	7.86	0.005	2.322	4	1	1	1	228	26.1	2.9	membrane;mitochondrion;organelle lumen	GrpE protein homolog, mitochondrial OS=Saccharomyces cerevisiae (strain ATCC 204508 / S288c) OX=559292 GN=MGE1 PE=1 SV=1
YJL080C	SCP160	0.95	0.80814	97.4	102.6	4.75	10.31	0	29.647	8	10	11	10	1222	134.7	29.59	cytoplasm;endoplasmic reticulum;membrane;nucleus	Protein SCP160 OS=Saccharomyces cerevisiae (strain ATCC 204508 / S288c) OX=559292 GN=SCP160 PE=1 SV=3
YOR326W	MYO2	0.951	0.172652	97.5	102.5	7.39	5.77	0	4.912	2	3	3	3	1574	180.6	6.4	membrane	Myosin-2 OS=Saccharomyces cerevisiae (strain ATCC 204508 / S288c) OX=559292 GN=MYO2 PE=1 SV=1
YDR036C	EHD3	0.951	0.687808	97.5	102.5	14.88	13.58	0.001	2.757	2	1	1	1	500	56.3	2.64	mitochondrion;ribosome	3-hydroxyisobutyryl-CoA hydrolase, mitochondrial OS=Saccharomyces cerevisiae (strain ATCC 204508 / S288c) OX=559292 GN=EHD3 PE=1 SV=2
YGL245W	GUS1	0.953	0.823726	97.6	102.4	13.69	25.4	0	31.21	14	11	13	11	708	80.8	38.6	cytoplasm;cytosol;mitochondrion	Glutamate--tRNA ligase, cytoplasmic OS=Saccharomyces cerevisiae (strain ATCC 204508 / S288c) OX=559292 GN=GUS1 PE=1 SV=3
YPL092W	SSU1	0.953	0.922542	97.6	102.4	11.15	14.03	0.002	2.565	2	1	1	1	458	52.5	2.62	endoplasmic reticulum;membrane	Sulfite efflux pump SSU1 OS=Saccharomyces cerevisiae (strain ATCC 204508 / S288c) OX=559292 GN=SSU1 PE=1 SV=5
YBR191W	RPL21A	0.954	0.450523	97.6	102.4	7.43	12.64	0	11.796	33	5	20	5	160	18.2	58.19	cytoplasm;ribosome	60S ribosomal protein L21-A OS=Saccharomyces cerevisiae (strain ATCC 204508 / S288c) OX=559292 GN=RPL21A PE=1 SV=1
YPL215W	CBP3	0.955	0.817248	97.7	102.3	3.3	17.11	0	7.491	7	2	4	2	335	39.1	14.37	membrane;mitochondrion;ribosome	Protein CBP3, mitochondrial OS=Saccharomyces cerevisiae (strain ATCC 204508 / S288c) OX=559292 GN=CBP3 PE=1 SV=1
YIL048W	NEO1	0.956	0.88024	97.8	102.2	8.7	14.44	0.004	2.484	1	1	1	1	1151	130.1	2.46	endosome;Golgi;membrane	Probable phospholipid-transporting ATPase NEO1 OS=Saccharomyces cerevisiae (strain ATCC 204508 / S288c) OX=559292 GN=NEO1 PE=1 SV=1
YHR074W	QNS1	0.957	0.809367	97.8	102.2	3.75	10.94	0.019	1.403	2	1	1	1	714	80.6	0	cytoplasm;cytosol;nucleus	Glutamine-dependent NAD(+) synthetase OS=Saccharomyces cerevisiae (strain ATCC 204508 / S288c) OX=559292 GN=QNS1 PE=1 SV=1
YPL037C	EGD1	0.958	0.969322	97.9	102.1	30.85	27.16	0	7.572	17	3	3	3	157	17	8.63	cytoplasm;nucleus	Nascent polypeptide-associated complex subunit beta-1 OS=Saccharomyces cerevisiae (strain ATCC 204508 / S288c) OX=559292 GN=EGD1 PE=1 SV=2
YJL111W	CCT7	0.959	0.84958	97.9	102.1	4.19	8.72	0	15.382	9	6	7	6	550	59.7	20.02	cytoplasm	T-complex protein 1 subunit eta OS=Saccharomyces cerevisiae (strain ATCC 204508 / S288c) OX=559292 GN=CCT7 PE=1 SV=1
YBR181C; YPL090C	RPS6B; RPS6A	0.961	0.254925	98	102	4.01	7.45	0	31.057	32	8	25	8	236	27	79.17	cytoplasm;nucleus;ribosome	40S ribosomal protein S6-B OS=Saccharomyces cerevisiae (strain ATCC 204508 / S288c) OX=559292 GN=RPS6B PE=1 SV=1
YDR234W	LYS4	0.961	0.0575284	98	102	2.68	1.69	0	5.173	3	1	2	1	693	75.1	8.36	mitochondrion	Homoaconitase, mitochondrial OS=Saccharomyces cerevisiae (strain ATCC 204508 / S288c) OX=559292 GN=LYS4 PE=1 SV=1
YJR068W	RFC2	0.961	0.285073	98	102	8.96	4.48	0.005	2.265	2	1	1	1	353	39.7	2.12	nucleus	Replication factor C subunit 2 OS=Saccharomyces cerevisiae (strain ATCC 204508 / S288c) OX=559292 GN=RFC2 PE=1 SV=1
YBL032W	HEK2	0.962	0.690747	98.1	101.9	13.84	10.5	0.001	2.757	2	1	1	1	381	41.7	3.06	chromosome;cytoplasm;nucleus	Heterogeneous nuclear rnp K-like protein 2 OS=Saccharomyces cerevisiae (strain ATCC 204508 / S288c) OX=559292 GN=HEK2 PE=1 SV=1
YDR423C	CAD1	0.962	0.300798	98.1	101.9	8.34	10.34	0.025	1.239	1	1	1	1	409	45.7	1.88	cytoplasm;nucleus	AP-1-like transcription factor YAP2 OS=Saccharomyces cerevisiae (strain ATCC 204508 / S288c) OX=559292 GN=CAD1 PE=1 SV=2
YGR149W	YGR149W; GPC1	0.963	0.950722	98.1	101.9	4.53	13.28	0.01	1.769	2	1	1	1	432	51.6	2.11	endoplasmic reticulum;membrane	Glycerophosphocholine acyltransferase 1 OS=Saccharomyces cerevisiae (strain ATCC 204508 / S288c) OX=559292 GN=GPC1 PE=1 SV=1
YBR086C	IST2	0.963	0.869654	98.1	101.9	21.87	10.5	0.015	1.548	1	1	1	1	946	105.8	2.4	membrane	Increased sodium tolerance protein 2 OS=Saccharomyces cerevisiae (strain ATCC 204508 / S288c) OX=559292 GN=IST2 PE=1 SV=2
		0.965	0.307138	98.2	101.8	2.51	14.44	0.008	1.985	5	1	1	1	373	43.2	3.25	nucleus	Partitioning protein REP1 OS=Saccharomyces cerevisiae (strain ATCC 204508 / S288c) OX=559292 GN=REP1 PE=1 SV=1
YDR037W	KRS1	0.966	0.103894	98.2	101.8	5.59	3.64	0	7.151	7	3	4	3	591	67.9	11.68	cytoplasm	Lysine--tRNA ligase, cytoplasmic OS=Saccharomyces cerevisiae (strain ATCC 204508 / S288c) OX=559292 GN=KRS1 PE=1 SV=2
YLL001W	DNM1	0.966	0.955148	98.3	101.7	8	15.23	0	3.815	2	2	2	2	757	84.9	4.38	cytoplasm;cytosol;membrane;mitochondrion	Dynamin-related protein DNM1 OS=Saccharomyces cerevisiae (strain ATCC 204508 / S288c) OX=559292 GN=DNM1 PE=1 SV=1
YIL133C	RPL16A	0.967	0.24294	98.3	101.7	2.6	3.07	0	17.744	29	7	12	3	199	22.2	30.41	cytoplasm;ribosome	60S ribosomal protein L16-A OS=Saccharomyces cerevisiae (strain ATCC 204508 / S288c) OX=559292 GN=RPL16A PE=1 SV=3
YDL225W	SHS1	0.967	0.346308	98.3	101.7	4.86	4.83	0	3.153	3	2	2	2	551	62.6	4.06	cytoskeleton;membrane	Seventh homolog of septin 1 OS=Saccharomyces cerevisiae (strain ATCC 204508 / S288c) OX=559292 GN=SHS1 PE=1 SV=1
YEL002C	WBP1	0.968	0.690065	98.4	101.6	9.83	26.26	0	4.483	2	1	1	1	430	49.4	3.42	endoplasmic reticulum;membrane	Dolichyl-diphosphooligosaccharide--protein glycosyltransferase subunit WBP1 OS=Saccharomyces cerevisiae (strain ATCC 204508 / S288c) OX=559292 GN=WBP1 PE=1 SV=1
YJL042W	MHP1	0.968	0.946241	98.4	101.6	5.23	15.03	0.005	2.2	1	1	1	1	1398	155.1	2.5	cytoplasm;cytoskeleton	MAP-homologous protein 1 OS=Saccharomyces cerevisiae (strain ATCC 204508 / S288c) OX=559292 GN=MHP1 PE=1 SV=1
YGL244W	RTF1	0.968	0.35986	98.4	101.6	17.93	7.73	0.024	1.269	1	1	1	1	558	65.8	1.82	nucleus	RNA polymerase-associated protein RTF1 OS=Saccharomyces cerevisiae (strain ATCC 204508 / S288c) OX=559292 GN=RTF1 PE=1 SV=2
YFL016C	MDJ1	0.969	0.604232	98.4	101.6	3.05	7.19	0	11.479	10	4	6	4	511	55.5	12.58	mitochondrion;organelle lumen	DnaJ homolog 1, mitochondrial OS=Saccharomyces cerevisiae (strain ATCC 204508 / S288c) OX=559292 GN=MDJ1 PE=1 SV=1
YBL045C	COR1	0.97	0.766828	98.5	101.5	8.6	11.05	0	8.607	5	2	2	2	457	50.2	7.28	membrane;mitochondrion	Cytochrome b-c1 complex subunit 1, mitochondrial OS=Saccharomyces cerevisiae (strain ATCC 204508 / S288c) OX=559292 GN=COR1 PE=1 SV=1
YOL027C	MDM38	0.97	0.894037	98.5	101.5	18.9	17.94	0	2.946	1	1	3	1	573	65	8.58	membrane;mitochondrion	Mitochondrial distribution and morphology protein 38 OS=Saccharomyces cerevisiae (strain ATCC 204508 / S288c) OX=559292 GN=MDM38 PE=1 SV=1
YOR087W	YVC1	0.97	0.955127	98.5	101.5	13.33	18.59	0.001	2.876	1	1	1	1	675	77.9	3.08	membrane;vacuole	Calcium channel YVC1 OS=Saccharomyces cerevisiae (strain ATCC 204508 / S288c) OX=559292 GN=YVC1 PE=1 SV=2
YKL165C	MCD4	0.97	0.753455	98.5	101.5	5.52	7.18	0.001	2.813	2	1	1	1	919	105.6	2.59	endoplasmic reticulum;Golgi;membrane;vacuole	GPI ethanolamine phosphate transferase 1 OS=Saccharomyces cerevisiae (strain ATCC 204508 / S288c) OX=559292 GN=MCD4 PE=1 SV=1
YBL015W	ACH1	0.971	0.604232	98.5	101.5	13.51	4.03	0.001	2.752	2	1	2	1	526	58.7	5.98	cytoplasm;cytosol;mitochondrion	Acetyl-CoA hydrolase OS=Saccharomyces cerevisiae (strain ATCC 204508 / S288c) OX=559292 GN=ACH1 PE=1 SV=2
YLR153C	ACS2	0.971	0.73116	98.5	101.5	6.6	15.45	0.002	2.502	1	1	1	1	683	75.4	2.96	cytoplasm;cytosol;nucleus	Acetyl-coenzyme A synthetase 2 OS=Saccharomyces cerevisiae (strain ATCC 204508 / S288c) OX=559292 GN=ACS2 PE=1 SV=1
YLL045C	RPL8B	0.972	0.854964	98.6	101.4	5.95	7.32	0	16.177	16	5	10	1	256	28.1	31.25	cytoplasm;ribosome	60S ribosomal protein L8-B OS=Saccharomyces cerevisiae (strain ATCC 204508 / S288c) OX=559292 GN=RPL8B PE=1 SV=3
YLR305C	STT4	0.972	0.169743	98.6	101.4	4.72	8.6	0	3.441	1	2	3	2	1900	214.5	7.16	membrane;mitochondrion	Phosphatidylinositol 4-kinase STT4 OS=Saccharomyces cerevisiae (strain ATCC 204508 / S288c) OX=559292 GN=STT4 PE=1 SV=1
YGL055W	OLE1	0.973	0.609374	98.6	101.4	3.21	5.68	0	9.474	7	3	5	3	510	58.4	11.9	endoplasmic reticulum;membrane	Acyl-CoA desaturase 1 OS=Saccharomyces cerevisiae (strain ATCC 204508 / S288c) OX=559292 GN=OLE1 PE=1 SV=2
YOR254C	SEC63	0.973	0.827445	98.6	101.4	3.81	5.98	0	5.688	5	2	2	2	663	75.3	3.26	endoplasmic reticulum;membrane;mitochondrion;nucleus	Protein translocation protein SEC63 OS=Saccharomyces cerevisiae (strain ATCC 204508 / S288c) OX=559292 GN=SEC63 PE=1 SV=2
YML031W	NDC1	0.974	0.718338	98.7	101.3	17.74	25.65	0	4.711	2	1	1	1	655	74.1	3.11	cytoplasm;cytoskeleton;membrane;nucleus	Nucleoporin NDC1 OS=Saccharomyces cerevisiae (strain ATCC 204508 / S288c) OX=559292 GN=NDC1 PE=1 SV=1
YOR185C	GSP2	0.975	0.133166	98.7	101.3	5.44	4.07	0	21.3	17	4	12	4	220	25	28.79	cytoplasm;nucleus	GTP-binding nuclear protein GSP2/CNR2 OS=Saccharomyces cerevisiae (strain ATCC 204508 / S288c) OX=559292 GN=GSP2 PE=1 SV=1
YML073C	RPL6A	0.976	0.0807602	98.8	101.2	1.01	4.9	0	13.803	20	4	28	1	176	19.9	86.26	cytoplasm;ribosome	60S ribosomal protein L6-A OS=Saccharomyces cerevisiae (strain ATCC 204508 / S288c) OX=559292 GN=RPL6A PE=1 SV=2
YOL059W	GPD2	0.976	0.396101	98.8	101.2	7.35	19.08	0	6.568	5	2	3	2	440	49.4	8.08	cytoplasm;cytosol;mitochondrion	Glycerol-3-phosphate dehydrogenase [NAD(+)] 2, mitochondrial OS=Saccharomyces cerevisiae (strain ATCC 204508 / S288c) OX=559292 GN=GPD2 PE=1 SV=2
YML028W	TSA1	0.977	0.545412	98.8	101.2	6.98	28.09	0	3.628	8	2	3	2	196	21.6	5.24	cytoplasm;cytosol	Peroxiredoxin TSA1 OS=Saccharomyces cerevisiae (strain ATCC 204508 / S288c) OX=559292 GN=TSA1 PE=1 SV=3
YCR052W	RSC6	0.977	0.582199	98.8	101.2	7.21	26.35	0	3.294	2	1	1	1	483	54.1	2.43	nucleus	Chromatin structure-remodeling complex protein RSC6 OS=Saccharomyces cerevisiae (strain ATCC 204508 / S288c) OX=559292 GN=RSC6 PE=1 SV=1
YJR105W	ADO1	0.978	0.731204	98.9	101.1	7.57	8.23	0	3.178	3	1	1	1	340	36.4	3.45	cytoplasm;cytosol;nucleus	Adenosine kinase OS=Saccharomyces cerevisiae (strain ATCC 204508 / S288c) OX=559292 GN=ADO1 PE=1 SV=1
YGR155W	CYS4	0.978	0.163778	98.9	101.1	2.66	8.64	0.009	1.779	1	1	1	1	507	56	2.43	cytoplasm;mitochondrion	Cystathionine beta-synthase OS=Saccharomyces cerevisiae (strain ATCC 204508 / S288c) OX=559292 GN=CYS4 PE=1 SV=1
YBR084W	MIS1	0.979	0.156471	98.9	101.1	3.68	7.85	0	13.168	4	6	6	5	975	106.2	12.74	mitochondrion	C-1-tetrahydrofolate synthase, mitochondrial OS=Saccharomyces cerevisiae (strain ATCC 204508 / S288c) OX=559292 GN=MIS1 PE=1 SV=1
YDL204W	RTN2	0.981	0.968745	99.1	100.9	26.22	6.22	0	6.475	3	1	2	1	393	44.3	7.07	cytoplasm;endoplasmic reticulum;membrane;nucleus	Reticulon-like protein 2 OS=Saccharomyces cerevisiae (strain ATCC 204508 / S288c) OX=559292 GN=RTN2 PE=1 SV=1
YKL077W	YKL077W	0.981	0.699901	99	101	3.95	10.89	0	5.1	4	2	2	2	392	46	6.2	endoplasmic reticulum;vacuole	PMA1 stabilization in the Golgi protein 1 OS=Saccharomyces cerevisiae (strain ATCC 204508 / S288c) OX=559292 GN=PSG1 PE=1 SV=1
YLR449W	FPR4	0.982	0.364842	99.1	100.9	13.38	14.81	0.005	2.287	2	1	1	1	392	43.9	2.81	chromosome;nucleus	FK506-binding protein 4 OS=Saccharomyces cerevisiae (strain ATCC 204508 / S288c) OX=559292 GN=FPR4 PE=1 SV=1
YFL045C	SEC53	0.983	0.495274	99.2	100.8	5.68	2.4	0	24.969	34	9	12	9	254	29	30.3	cytoplasm;cytosol	Phosphomannomutase OS=Saccharomyces cerevisiae (strain ATCC 204508 / S288c) OX=559292 GN=SEC53 PE=1 SV=1
YLR410W	VIP1	0.983	0.961204	99.2	100.8	2.2	7.61	0	5.875	1	2	2	2	1146	129.7	5.58	cytoplasm;cytoskeleton;cytosol	Inositol hexakisphosphate and diphosphoinositol-pentakisphosphate kinase OS=Saccharomyces cerevisiae (strain ATCC 204508 / S288c) OX=559292 GN=VIP1 PE=1 SV=1
YLR108C	YLR108C	0.983	0.735704	99.1	100.9	15.91	11.26	0.017	1.522	1	1	1	1	485	55.6	2.04	nucleus	BTB/POZ domain-containing protein YLR108C OS=Saccharomyces cerevisiae (strain ATCC 204508 / S288c) OX=559292 GN=YLR108C PE=1 SV=1
YIL118W	RHO3	0.986	0.689893	99.3	100.7	13.08	14.37	0	3.676	4	1	1	1	231	25.3	3.89	cytosol;membrane	GTP-binding protein RHO3 OS=Saccharomyces cerevisiae (strain ATCC 204508 / S288c) OX=559292 GN=RHO3 PE=1 SV=2
YCL031C	RRP7	0.987	0.709163	99.4	100.6	11.29	4.51	0	3.948	3	1	4	1	297	34.4	10.34	nucleus	Ribosomal RNA-processing protein 7 OS=Saccharomyces cerevisiae (strain ATCC 204508 / S288c) OX=559292 GN=RRP7 PE=1 SV=1
YDR097C	MSH6	0.988	0.861438	99.4	100.6	7.48	6.77	0	3.574	2	2	2	2	1242	140	4.72	cytoplasm;nucleus	DNA mismatch repair protein MSH6 OS=Saccharomyces cerevisiae (strain ATCC 204508 / S288c) OX=559292 GN=MSH6 PE=1 SV=1
YIL142W	CCT2	0.989	0.887626	99.5	100.5	10.65	8.43	0	6.505	2	1	2	1	527	57.2	7.3	cytoplasm;cytosol	T-complex protein 1 subunit beta OS=Saccharomyces cerevisiae (strain ATCC 204508 / S288c) OX=559292 GN=CCT2 PE=1 SV=1
YIL155C	GUT2	0.989	0.665639	99.5	100.5	15.92	6.7	0	3.654	3	2	2	2	649	72.3	5.14	membrane;mitochondrion	Glycerol-3-phosphate dehydrogenase, mitochondrial OS=Saccharomyces cerevisiae (strain ATCC 204508 / S288c) OX=559292 GN=GUT2 PE=1 SV=2
YNL168C	FMP41	0.989	0.940124	99.4	100.6	6.65	12.4	0.011	1.684	3	1	1	1	259	28.8	2.23	mitochondrion	Uncharacterized mitochondrial hydrolase FMP41 OS=Saccharomyces cerevisiae (strain ATCC 204508 / S288c) OX=559292 GN=FMP41 PE=1 SV=1
YGR124W	ASN2	0.99	0.65495	99.5	100.5	7.27	7.26	0	10.882	6	3	3	2	572	64.6	8.76	cytoplasm	Asparagine synthetase [glutamine-hydrolyzing] 2 OS=Saccharomyces cerevisiae (strain ATCC 204508 / S288c) OX=559292 GN=ASN2 PE=1 SV=2
YFL039C	ACT1	0.991	0.295058	99.6	100.4	2.58	6.75	0	46.896	31	10	33	10	375	41.7	103.74	cytoplasm;cytoskeleton	Actin OS=Saccharomyces cerevisiae (strain ATCC 204508 / S288c) OX=559292 GN=ACT1 PE=1 SV=1
YER165W	PAB1	0.992	0.937688	99.6	100.4	11.27	14.21	0	11.112	5	3	3	3	577	64.3	8.96	cytoplasm;nucleus;ribosome	Polyadenylate-binding protein, cytoplasmic and nuclear OS=Saccharomyces cerevisiae (strain ATCC 204508 / S288c) OX=559292 GN=PAB1 PE=1 SV=4
YDR529C	QCR7	0.992	0.881276	99.6	100.4	4.64	8.59	0	8.408	23	2	2	2	127	14.6	7.14	membrane;mitochondrion	Cytochrome b-c1 complex subunit 7, mitochondrial OS=Saccharomyces cerevisiae (strain ATCC 204508 / S288c) OX=559292 GN=QCR7 PE=1 SV=2
YLR215C	CDC123	0.993	0.499369	99.6	100.4	6.01	3.53	0	6.695	5	2	2	2	360	41.8	5.32	cytoplasm	Cell division cycle protein 123 OS=Saccharomyces cerevisiae (strain ATCC 204508 / S288c) OX=559292 GN=CDC123 PE=1 SV=1
YJL034W	KAR2	0.995	0.657792	99.7	100.3	7.99	4.96	0	21.98	9	7	10	5	682	74.4	27.69	endoplasmic reticulum;organelle lumen	Endoplasmic reticulum chaperone BiP OS=Saccharomyces cerevisiae (strain ATCC 204508 / S288c) OX=559292 GN=KAR2 PE=1 SV=1
YDL143W	CCT4	0.995	0.643362	99.7	100.3	4.72	7.96	0	12.175	8	4	4	4	528	57.6	13.11	cytoplasm;cytosol	T-complex protein 1 subunit delta OS=Saccharomyces cerevisiae (strain ATCC 204508 / S288c) OX=559292 GN=CCT4 PE=1 SV=2
YJR070C	LIA1	0.996	0.228208	99.8	100.2	5.48	12.25	0	3.533	3	1	1	1	325	36.1	3.52	cytoplasm;nucleus	Deoxyhypusine hydroxylase OS=Saccharomyces cerevisiae (strain ATCC 204508 / S288c) OX=559292 GN=LIA1 PE=1 SV=1
YKL110C	KTI12	0.998	0.71933	99.9	100.1	5.1	3.15	0	5.063	6	2	2	2	313	35.3	5.42	cytoplasm;nucleus	Protein KTI12 OS=Saccharomyces cerevisiae (strain ATCC 204508 / S288c) OX=559292 GN=KTI12 PE=1 SV=2
YDR083W	RRP8	0.998	0.744188	99.9	100.1	8.94	4.91	0.001	2.809	4	2	2	2	392	46	3.87	chromosome;nucleus	25S rRNA (adenine(645)-N(1))-methyltransferase OS=Saccharomyces cerevisiae (strain ATCC 204508 / S288c) OX=559292 GN=RRP8 PE=1 SV=2
YNR019W	ARE2	0.998	0.891314	99.9	100.1	17.72	18.34	0.007	1.903	1	1	1	1	642	74	2.74	endoplasmic reticulum;membrane	Sterol O-acyltransferase 2 OS=Saccharomyces cerevisiae (strain ATCC 204508 / S288c) OX=559292 GN=ARE2 PE=1 SV=1
YCR053W	THR4	1	0.850048	100	100	8.58	6.25	0	20.696	9	6	7	6	514	57.4	22.25	cytoplasm;nucleus	Threonine synthase OS=Saccharomyces cerevisiae (strain ATCC 204508 / S288c) OX=559292 GN=THR4 PE=1 SV=1
YDL130W	RPP1B	1.001	0.880443	100.1	99.9	10.14	7.22	0	5.127	15	1	3	1	106	10.7	9.79	cytoplasm;ribosome;vacuole	60S acidic ribosomal protein P1-beta OS=Saccharomyces cerevisiae (strain ATCC 204508 / S288c) OX=559292 GN=RPP1B PE=1 SV=3
YMR011W	HXT2	1.002	0.556928	100.1	99.9	10.61	24.72	0	3.382	3	2	2	1	541	59.8	4.55	membrane;vacuole	High-affinity glucose transporter HXT2 OS=Saccharomyces cerevisiae (strain ATCC 204508 / S288c) OX=559292 GN=HXT2 PE=1 SV=1
YNL135C	FPR1	1.003	0.757131	100.1	99.9	12.12	9.97	0.009	1.81	6	1	1	1	114	12.2	2.49	cytoplasm;mitochondrion;nucleus	FK506-binding protein 1 OS=Saccharomyces cerevisiae (strain ATCC 204508 / S288c) OX=559292 GN=FPR1 PE=1 SV=2
YDL137W	ARF2	1.004	0.740872	100.2	99.8	2.34	6.1	0	23.561	20	3	16	1	181	20.6	47.42	cytosol;Golgi	ADP-ribosylation factor 2 OS=Saccharomyces cerevisiae (strain ATCC 204508 / S288c) OX=559292 GN=ARF2 PE=1 SV=3
YHR064C	SSZ1	1.004	0.594111	100.2	99.8	5.7	9.77	0	11.934	7	4	4	4	538	58.2	12.04	cytoplasm	Ribosome-associated complex subunit SSZ1 OS=Saccharomyces cerevisiae (strain ATCC 204508 / S288c) OX=559292 GN=SSZ1 PE=1 SV=2
YOR347C	PYK2	1.004	0.264467	100.2	99.8	5.48	10.43	0	3.325	2	1	1	1	506	55.2	3.61	cytoplasm;mitochondrion	Pyruvate kinase 2 OS=Saccharomyces cerevisiae (strain ATCC 204508 / S288c) OX=559292 GN=PYK2 PE=1 SV=1
YCL018W	LEU2	1.006	0.595547	100.3	99.7	6.13	3.07	0	20.101	17	6	8	6	364	38.9	25.93	cytoplasm;cytosol	3-isopropylmalate dehydrogenase OS=Saccharomyces cerevisiae (strain ATCC 204508 / S288c) OX=559292 GN=LEU2 PE=1 SV=4
YOR187W	TUF1	1.006	0.606604	100.3	99.7	3.66	11.44	0	13.815	10	3	6	3	437	47.9	16.99	mitochondrion	Elongation factor Tu, mitochondrial OS=Saccharomyces cerevisiae (strain ATCC 204508 / S288c) OX=559292 GN=TUF1 PE=1 SV=1
YOR136W	IDH2	1.01	0.88024	100.5	99.5	6.22	9.57	0	17.671	17	6	17	6	369	39.7	26.99	mitochondrion;organelle lumen	Isocitrate dehydrogenase [NAD] subunit 2, mitochondrial OS=Saccharomyces cerevisiae (strain ATCC 204508 / S288c) OX=559292 GN=IDH2 PE=1 SV=1
YDR372C	VPS74	1.011	0.964982	100.5	99.5	11.95	17.28	0.004	2.44	3	1	1	1	345	39.3	2.85	cytoplasm;cytosol;Golgi;membrane;nucleus	Vacuolar protein sorting-associated protein 74 OS=Saccharomyces cerevisiae (strain ATCC 204508 / S288c) OX=559292 GN=VPS74 PE=1 SV=1
YBR265W	TSC10	1.012	0.887626	100.6	99.4	24.01	15.27	0	3.956	3	1	1	1	320	35.9	2.97	cytoplasm;endoplasmic reticulum;membrane	3-ketodihydrosphingosine reductase TSC10 OS=Saccharomyces cerevisiae (strain ATCC 204508 / S288c) OX=559292 GN=TSC10 PE=1 SV=2
YER166W	DNF1	1.013	0.94846	100.6	99.4	12.26	14.96	0	18.129	3	5	5	4	1571	177.7	16.22	endoplasmic reticulum;endosome;Golgi;membrane;mitochondrion	Phospholipid-transporting ATPase DNF1 OS=Saccharomyces cerevisiae (strain ATCC 204508 / S288c) OX=559292 GN=DNF1 PE=1 SV=2
YCR077C	PAT1	1.014	0.687881	100.7	99.3	6.91	6.06	0	3.84	1	1	1	1	796	88.5	3.49	chromosome;cytoplasm;nucleus	DNA topoisomerase 2-associated protein PAT1 OS=Saccharomyces cerevisiae (strain ATCC 204508 / S288c) OX=559292 GN=PAT1 PE=1 SV=4
YPR108W	RPN7	1.015	0.861438	100.7	99.3	8.66	6.81	0.001	2.861	2	1	1	1	429	48.9	2.63	cytosol;membrane;nucleus;proteasome	26S proteasome regulatory subunit RPN7 OS=Saccharomyces cerevisiae (strain ATCC 204508 / S288c) OX=559292 GN=RPN7 PE=1 SV=3
YNL052W	COX5A	1.015	0.826213	100.8	99.2	5.6	10.24	0.006	2.132	5	1	1	1	153	17.1	2.27	membrane;mitochondrion	Cytochrome c oxidase subunit 5A, mitochondrial OS=Saccharomyces cerevisiae (strain ATCC 204508 / S288c) OX=559292 GN=COX5A PE=1 SV=1
YDR316W	OMS1	1.016	0.731159	100.8	99.2	9.15	11.11	0	3.88	3	1	1	1	471	55.6	2.49	membrane;mitochondrion	Methyltransferase OMS1, mitochondrial OS=Saccharomyces cerevisiae (strain ATCC 204508 / S288c) OX=559292 GN=OMS1 PE=1 SV=1
YJL200C	ACO2	1.017	0.584208	100.9	99.1	6.95	13.06	0	6	3	3	3	3	789	86.5	5.37	mitochondrion	Homocitrate dehydratase, mitochondrial OS=Saccharomyces cerevisiae (strain ATCC 204508 / S288c) OX=559292 GN=ACO2 PE=1 SV=1
YKL146W	AVT3	1.017	0.26186	100.9	99.1	6.55	12.48	0.011	1.673	2	1	1	1	692	75.4	2.14	membrane;vacuole	Vacuolar amino acid transporter 3 OS=Saccharomyces cerevisiae (strain ATCC 204508 / S288c) OX=559292 GN=AVT3 PE=1 SV=1
YAR002C-A	ERP1	1.02	0.4143	101	99	13.93	28.04	0	3.574	4	1	1	1	219	24.7	2.98	endoplasmic reticulum;membrane;mitochondrion	Protein ERP1 OS=Saccharomyces cerevisiae (strain ATCC 204508 / S288c) OX=559292 GN=ERP1 PE=1 SV=1
YDR178W	SDH4	1.02	0.848344	101	99	14.94	4.87	0.005	2.33	4	1	1	1	181	20.2	2.91	membrane;mitochondrion	Succinate dehydrogenase [ubiquinone] cytochrome b small subunit, mitochondrial OS=Saccharomyces cerevisiae (strain ATCC 204508 / S288c) OX=559292 GN=SDH4 PE=1 SV=1
YOR293W	RPS10A	1.021	0.714081	101.1	98.9	4.18	9.96	0	10.602	31	3	4	3	105	12.7	11.98	cytoplasm;ribosome	40S ribosomal protein S10-A OS=Saccharomyces cerevisiae (strain ATCC 204508 / S288c) OX=559292 GN=RPS10A PE=1 SV=1
YLR397C	AFG2	1.022	0.699901	101.1	98.9	7.61	2.8	0	12.92	4	4	4	3	780	84.7	11.98		ATPase family gene 2 protein OS=Saccharomyces cerevisiae (strain ATCC 204508 / S288c) OX=559292 GN=AFG2 PE=1 SV=1
YKL013C	ARC19	1.022	0.597173	101.1	98.9	4.2	2.19	0	3.659	7	1	1	1	171	19.9	3.64	cytoplasm;cytoskeleton	Actin-related protein 2/3 complex subunit 4 OS=Saccharomyces cerevisiae (strain ATCC 204508 / S288c) OX=559292 GN=ARC19 PE=1 SV=2
YLL015W	BPT1	1.024	0.419681	101.2	98.8	5.1	4.5	0.004	2.457	1	1	1	1	1559	176.8	2.78	endoplasmic reticulum;membrane;vacuole	Bile pigment transporter 1 OS=Saccharomyces cerevisiae (strain ATCC 204508 / S288c) OX=559292 GN=BPT1 PE=1 SV=2
YDR337W	MRPS28	1.025	0.627412	101.3	98.7	10.54	7.73	0	5.065	5	2	2	1	286	33	5.43	mitochondrion;ribosome	37S ribosomal protein S28, mitochondrial OS=Saccharomyces cerevisiae (strain ATCC 204508 / S288c) OX=559292 GN=MRPS28 PE=1 SV=1
YHR020W	YHR020W	1.026	0.885494	101.3	98.7	8.73	5.96	0	7.735	5	3	3	3	688	77.3	9.59	cytoplasm;ribosome	Putative proline--tRNA ligase YHR020W OS=Saccharomyces cerevisiae (strain ATCC 204508 / S288c) OX=559292 GN=YHR020W PE=1 SV=1
YOR158W	PET123	1.026	0.283104	101.3	98.7	3.67	6.5	0.008	1.98	3	1	1	1	318	36	2.9	mitochondrion;ribosome	37S ribosomal protein PET123, mitochondrial OS=Saccharomyces cerevisiae (strain ATCC 204508 / S288c) OX=559292 GN=PET123 PE=1 SV=1
YKL210W	UBA1	1.027	0.53402	101.3	98.7	10.41	4.66	0.001	2.669	1	1	1	1	1024	114.2	2.3	cytoplasm;nucleus	Ubiquitin-activating enzyme E1 1 OS=Saccharomyces cerevisiae (strain ATCC 204508 / S288c) OX=559292 GN=UBA1 PE=1 SV=2
YJL012C	VTC4	1.029	0.39955	101.5	98.5	9.2	14.39	0	31.831	14	11	15	11	721	83.1	42.85	endoplasmic reticulum;membrane;vacuole	Vacuolar transporter chaperone 4 OS=Saccharomyces cerevisiae (strain ATCC 204508 / S288c) OX=559292 GN=VTC4 PE=1 SV=2
YMR110C	HFD1	1.029	0.90871	101.4	98.6	12.97	12.16	0	3.19	2	1	2	1	532	59.9	2.93	endoplasmic reticulum;endosome;membrane;mitochondrion	Fatty aldehyde dehydrogenase HFD1 OS=Saccharomyces cerevisiae (strain ATCC 204508 / S288c) OX=559292 GN=HFD1 PE=1 SV=1
YOL094C	RFC4	1.029	0.812256	101.4	98.6	11.29	6.46	0.02	1.372	2	1	1	1	323	36.1	2.65	cytosol;nucleus	Replication factor C subunit 4 OS=Saccharomyces cerevisiae (strain ATCC 204508 / S288c) OX=559292 GN=RFC4 PE=1 SV=1
YMR089C	YTA12	1.03	0.755013	101.5	98.5	5.4	6.24	0	3.376	2	2	2	1	825	93.2	4.69	cytoplasm;membrane;mitochondrion	Mitochondrial respiratory chain complexes assembly protein YTA12 OS=Saccharomyces cerevisiae (strain ATCC 204508 / S288c) OX=559292 GN=YTA12 PE=1 SV=2
YLR109W	AHP1	1.031	0.745198	101.5	98.5	14.29	15.42	0.023	1.355	3	1	1	1	176	19.1	2.57	cytoplasm;cytosol;membrane	Peroxiredoxin AHP1 OS=Saccharomyces cerevisiae (strain ATCC 204508 / S288c) OX=559292 GN=AHP1 PE=1 SV=4
YDR171W	HSP42	1.032	0.616842	101.6	98.4	10.78	9.9	0	10.139	13	4	4	4	375	42.8	9.46	cytoplasm;cytoskeleton	Heat shock protein 42 OS=Saccharomyces cerevisiae (strain ATCC 204508 / S288c) OX=559292 GN=HSP42 PE=1 SV=1
YML086C	ALO1	1.034	0.504534	101.7	98.3	6.87	4.69	0	7.797	4	2	2	2	526	59.5	3.72	membrane;mitochondrion	D-arabinono-1,4-lactone oxidase OS=Saccharomyces cerevisiae (strain ATCC 204508 / S288c) OX=559292 GN=ALO1 PE=1 SV=1
YDR236C	FMN1	1.034	0.549299	101.7	98.3	13.01	16.05	0	6.592	6	1	1	1	218	24.5	4.23	endoplasmic reticulum;membrane;mitochondrion	Riboflavin kinase OS=Saccharomyces cerevisiae (strain ATCC 204508 / S288c) OX=559292 GN=FMN1 PE=1 SV=1
YKL180W	RPL17A	1.035	0.575301	101.7	98.3	7.82	3.19	0	8.568	16	3	5	1	184	20.5	11.07	cytoplasm;ribosome	60S ribosomal protein L17-A OS=Saccharomyces cerevisiae (strain ATCC 204508 / S288c) OX=559292 GN=RPL17A PE=1 SV=4
	YNL054W-B	1.035	0.687881	101.7	98.3	7.55	6.36	0	6.95	1	3	7	3	1749	198.1	8.01	cytoplasm;nucleus	Transposon Ty1-NL2 Gag-Pol polyprotein OS=Saccharomyces cerevisiae (strain ATCC 204508 / S288c) OX=559292 GN=TY1B-NL2 PE=3 SV=1
YLR089C	ALT1	1.035	0.558196	101.7	98.3	9.88	9.5	0	3.254	2	1	2	1	592	66.4	5.63	mitochondrion;organelle lumen	Probable alanine aminotransferase, mitochondrial OS=Saccharomyces cerevisiae (strain ATCC 204508 / S288c) OX=559292 GN=ALT1 PE=1 SV=1
YGL234W	ADE5,7	1.036	0.0485184	101.8	98.2	2.96	2.37	0	14.586	4	3	7	3	802	86	16.91	cytoplasm	Bifunctional purine biosynthetic protein ADE5,7 OS=Saccharomyces cerevisiae (strain ATCC 204508 / S288c) OX=559292 GN=ADE5,7 PE=1 SV=1
YKL211C	TRP3	1.037	0.654374	101.8	98.2	13.59	11.74	0.01	1.759	1	1	1	1	484	53.5	2.44	cytoplasm	Multifunctional tryptophan biosynthesis protein OS=Saccharomyces cerevisiae (strain ATCC 204508 / S288c) OX=559292 GN=TRP3 PE=1 SV=2
YDR212W	TCP1	1.038	0.545412	101.9	98.1	5.72	11.8	0	13.956	7	4	4	4	559	60.4	12.33	cytoplasm;cytosol;membrane	T-complex protein 1 subunit alpha OS=Saccharomyces cerevisiae (strain ATCC 204508 / S288c) OX=559292 GN=TCP1 PE=1 SV=2
YER095W	RAD51	1.038	0.503108	101.9	98.1	8.01	9.04	0	4.128	4	1	1	1	400	42.9	2.67	chromosome;nucleus	DNA repair protein RAD51 OS=Saccharomyces cerevisiae (strain ATCC 204508 / S288c) OX=559292 GN=RAD51 PE=1 SV=1
YNL307C	MCK1	1.039	0.223654	101.9	98.1	7.74	13.1	0.004	2.486	2	1	1	1	375	43.1	2.82	membrane	Protein kinase MCK1 OS=Saccharomyces cerevisiae (strain ATCC 204508 / S288c) OX=559292 GN=MCK1 PE=1 SV=1
YJL014W	CCT3	1.04	0.709163	102	98	6.13	10.82	0	9.406	6	4	4	4	534	58.8	9.42	cytoplasm;cytosol	T-complex protein 1 subunit gamma OS=Saccharomyces cerevisiae (strain ATCC 204508 / S288c) OX=559292 GN=CCT3 PE=1 SV=2
YMR039C	SUB1	1.041	0.553286	102	98	8.49	5.66	0.001	2.668	3	1	1	1	292	33.1	2.66	nucleus	RNA polymerase II transcriptional coactivator SUB1 OS=Saccharomyces cerevisiae (strain ATCC 204508 / S288c) OX=559292 GN=SUB1 PE=1 SV=1
YGL216W	KIP3	1.042	0.885604	102.1	97.9	13.19	6.56	0.022	1.356	1	1	1	1	805	91	0	cytoplasm;cytoskeleton	Kinesin-like protein KIP3 OS=Saccharomyces cerevisiae (strain ATCC 204508 / S288c) OX=559292 GN=KIP3 PE=1 SV=1
YDR071C	PAA1	1.043	0.730672	102.1	97.9	20.1	14.3	0	7.644	9	2	4	2	191	21.9	11.74	cytoplasm	Polyamine N-acetyltransferase 1 OS=Saccharomyces cerevisiae (strain ATCC 204508 / S288c) OX=559292 GN=PAA1 PE=1 SV=1
YIL075C	RPN2	1.044	0.918984	102.2	97.8	7.67	6.86	0	11.849	4	5	5	5	945	104.2	12.35	nucleus;proteasome	26S proteasome regulatory subunit RPN2 OS=Saccharomyces cerevisiae (strain ATCC 204508 / S288c) OX=559292 GN=RPN2 PE=1 SV=4
YML008C	ERG6	1.044	0.199181	102.2	97.8	5.55	12.11	0	8.023	7	2	4	2	383	43.4	12.16	endoplasmic reticulum;membrane;mitochondrion;vacuole	Sterol 24-C-methyltransferase OS=Saccharomyces cerevisiae (strain ATCC 204508 / S288c) OX=559292 GN=ERG6 PE=1 SV=4
YOR262W	GPN2; YOR262W	1.045	0.84242	102.2	97.8	13.13	8.96	0.011	1.706	2	1	1	1	347	39.7	2.46	cytoplasm	GPN-loop GTPase 2 OS=Saccharomyces cerevisiae (strain ATCC 204508 / S288c) OX=559292 GN=GPN2 PE=1 SV=1
YOR017W	PET127	1.045	0.557545	102.2	97.8	8.69	11.37	0.022	1.344	1	1	1	1	800	93.4	1.9	mitochondrion	Putative mitochondrial translation system component PET127 OS=Saccharomyces cerevisiae (strain ATCC 204508 / S288c) OX=559292 GN=PET127 PE=1 SV=2
YMR024W	MRPL3	1.046	0.130267	102.2	97.8	4.72	9.51	0	3.358	4	2	2	2	390	44	4.43	mitochondrion;ribosome	54S ribosomal protein L3, mitochondrial OS=Saccharomyces cerevisiae (strain ATCC 204508 / S288c) OX=559292 GN=MRPL3 PE=1 SV=2
YLR422W	YLR422W; DCK1	1.048	0.495274	102.4	97.6	13.07	6.49	0	5.583	1	3	3	3	1932	221.4	7.62	cytoplasm;membrane;mitochondrion	DOCK-like protein 1 OS=Saccharomyces cerevisiae (strain ATCC 204508 / S288c) OX=559292 GN=DCK1 PE=1 SV=1
YDR232W	HEM1	1.049	0.462056	102.4	97.6	8.17	10.64	0	6.449	4	3	3	3	548	59.3	8.57	mitochondrion;organelle lumen	5-aminolevulinate synthase, mitochondrial OS=Saccharomyces cerevisiae (strain ATCC 204508 / S288c) OX=559292 GN=HEM1 PE=1 SV=1
YPL204W	HRR25	1.049	0.820848	102.4	97.6	13.04	4.64	0.024	1.288	1	1	1	1	494	57.3	2.37	cytoplasm;cytosol;Golgi;membrane;nucleus	Casein kinase I homolog HRR25 OS=Saccharomyces cerevisiae (strain ATCC 204508 / S288c) OX=559292 GN=HRR25 PE=1 SV=1
YML129C	COX14	1.05	0.955127	102.4	97.6	10.22	12.23	0	3.875	26	1	2	1	70	8	2.59	membrane;mitochondrion;organelle lumen	Cytochrome c oxidase assembly protein COX14 OS=Saccharomyces cerevisiae (strain ATCC 204508 / S288c) OX=559292 GN=COX14 PE=1 SV=1
YBR118W; YPR080W	TEF2; TEF1	1.051	0.459252	102.5	97.5	16.3	3.48	0	30.723	21	11	17	11	458	50	43.98	cytoplasm;cytoskeleton;cytosol;membrane;mitochondrion;ribosome	Elongation factor 1-alpha OS=Saccharomyces cerevisiae (strain ATCC 204508 / S288c) OX=559292 GN=TEF1 PE=1 SV=1
YGR037C	ACB1	1.051	0.795825	102.5	97.5	19.34	7.53	0.009	1.79	8	1	1	1	87	10.1	2.26	cytoplasm;cytosol;extracellular;nucleus	Acyl-CoA-binding protein OS=Saccharomyces cerevisiae (strain ATCC 204508 / S288c) OX=559292 GN=ACB1 PE=1 SV=3
YKL181W	PRS1	1.052	0.762773	102.5	97.5	4.78	11.61	0	4.06	3	1	1	1	427	47	3.08	cytoplasm	Ribose-phosphate pyrophosphokinase 1 OS=Saccharomyces cerevisiae (strain ATCC 204508 / S288c) OX=559292 GN=PRS1 PE=1 SV=1
YIL129C	TAO3	1.052	0.66331	102.5	97.5	12.68	6.46	0.005	2.146	0	1	1	1	2376	269.7	2.46	mitochondrion	Cell morphogenesis protein PAG1 OS=Saccharomyces cerevisiae (strain ATCC 204508 / S288c) OX=559292 GN=TAO3 PE=1 SV=1
YNL098C	RAS2	1.054	0.242488	102.6	97.4	6.71	5.32	0	3.934	5	2	2	2	322	34.7	4.55	membrane;mitochondrion;nucleus	Ras-like protein 2 OS=Saccharomyces cerevisiae (strain ATCC 204508 / S288c) OX=559292 GN=RAS2 PE=1 SV=4
YBR025C	OLA1	1.055	0.0581443	102.7	97.3	3.52	3.94	0	24.083	20	10	17	10	394	44.1	47.48	cytoplasm	Obg-like ATPase 1 OS=Saccharomyces cerevisiae (strain ATCC 204508 / S288c) OX=559292 GN=OLA1 PE=1 SV=1
YBR262C	AIM5; MIC12	1.055	0.998466	102.7	97.3	8.46	5.92	0.008	2.006	8	1	1	1	106	12.4	2.65	membrane;mitochondrion	MICOS complex subunit MIC12 OS=Saccharomyces cerevisiae (strain ATCC 204508 / S288c) OX=559292 GN=MIC12 PE=1 SV=1
YPL078C	ATP4	1.058	0.108795	102.8	97.2	2.5	7.27	0	4.37	6	2	2	2	244	26.9	5.53	membrane;mitochondrion	ATP synthase subunit 4, mitochondrial OS=Saccharomyces cerevisiae (strain ATCC 204508 / S288c) OX=559292 GN=ATP4 PE=1 SV=2
YLR420W	URA4	1.058	0.959967	102.8	97.2	17.89	18.22	0.001	2.808	2	1	1	1	364	40.3	2.45	cytoplasm;nucleus	Dihydroorotase OS=Saccharomyces cerevisiae (strain ATCC 204508 / S288c) OX=559292 GN=URA4 PE=1 SV=2
YHL034C	SBP1	1.059	0.685204	102.9	97.1	7.85	16.65	0	9.333	10	4	4	4	294	33	9.86	cytoplasm;nucleus	Single-stranded nucleic acid-binding protein OS=Saccharomyces cerevisiae (strain ATCC 204508 / S288c) OX=559292 GN=SBP1 PE=1 SV=2
YEL034W	HYP2	1.06	0.446906	102.9	97.1	7.46	9.31	0	9.215	17	2	3	2	157	17.1	11.5	cytoplasm;mitochondrion;ribosome	Eukaryotic translation initiation factor 5A-1 OS=Saccharomyces cerevisiae (strain ATCC 204508 / S288c) OX=559292 GN=HYP2 PE=1 SV=3
YER171W	RAD3	1.06	0.832195	102.9	97.1	16.08	7.03	0.019	1.408	1	1	1	1	778	89.7	2.13	cytosol;nucleus	General transcription and DNA repair factor IIH helicase subunit XPD OS=Saccharomyces cerevisiae (strain ATCC 204508 / S288c) OX=559292 GN=RAD3 PE=1 SV=1
YGR138C	TPO2	1.06	0.556978	102.9	97.1	11.62	5.38	0.02	1.385	1	1	1	1	614	67.5	0	membrane	Polyamine transporter 2 OS=Saccharomyces cerevisiae (strain ATCC 204508 / S288c) OX=559292 GN=TPO2 PE=1 SV=1
YPL106C	SSE1	1.061	0.0491456	103	97	6.61	2.57	0	18.721	10	7	7	7	693	77.3	16.68	cytoplasm	Heat shock protein homolog SSE1 OS=Saccharomyces cerevisiae (strain ATCC 204508 / S288c) OX=559292 GN=SSE1 PE=1 SV=4
YDL182W	LYS20	1.062	0.32779	103	97	14.5	16.48	0	16.164	11	7	8	1	428	47.1	22.77	cytoplasm;mitochondrion;nucleus	Homocitrate synthase, cytosolic isozyme OS=Saccharomyces cerevisiae (strain ATCC 204508 / S288c) OX=559292 GN=LYS20 PE=1 SV=1
YDR452W	PPN1	1.063	0.349444	103.1	96.9	57.94	20.38	0	6.698	3	2	2	2	674	78.3	2.72	cytoplasm;cytosol;membrane;nucleus;vacuole	Endopolyphosphatase OS=Saccharomyces cerevisiae (strain ATCC 204508 / S288c) OX=559292 GN=PPN1 PE=1 SV=1
YDL192W	ARF1	1.064	0.125365	103.1	96.9	4.76	9.45	0	20.716	20	3	18	1	181	20.5	60.42	cytosol;Golgi	ADP-ribosylation factor 1 OS=Saccharomyces cerevisiae (strain ATCC 204508 / S288c) OX=559292 GN=ARF1 PE=1 SV=3
YLR229C	CDC42	1.064	0.942351	103.1	96.9	21.3	7.89	0	5.359	6	1	1	1	191	21.3	3.93	cytoskeleton;membrane	Cell division control protein 42 OS=Saccharomyces cerevisiae (strain ATCC 204508 / S288c) OX=559292 GN=CDC42 PE=1 SV=2
YFR004W	RPN11	1.064	0.423433	103.1	96.9	7.27	5.72	0.001	2.832	3	1	1	1	306	34.4	2.87	cytosol;mitochondrion;nucleus;proteasome	Ubiquitin carboxyl-terminal hydrolase RPN11 OS=Saccharomyces cerevisiae (strain ATCC 204508 / S288c) OX=559292 GN=RPN11 PE=1 SV=1
YIL093C	RSM25	1.066	0.0894048	103.2	96.8	11.77	4.23	0.008	2.042	3	1	1	1	264	30.5	2.68	mitochondrion;ribosome	37S ribosomal protein S25, mitochondrial OS=Saccharomyces cerevisiae (strain ATCC 204508 / S288c) OX=559292 GN=RSM25 PE=1 SV=1
YMR202W	ERG2	1.067	0.0270976	103.2	96.8	2.4	4.52	0	4.397	6	1	2	1	222	24.9	4.91	endoplasmic reticulum;membrane	C-8 sterol isomerase OS=Saccharomyces cerevisiae (strain ATCC 204508 / S288c) OX=559292 GN=ERG2 PE=1 SV=1
YIL124W	AYR1	1.067	0.908751	103.2	96.8	14.69	16.06	0	2.976	4	1	1	1	297	32.8	3.19	cytoplasm;endoplasmic reticulum;membrane;mitochondrion	NADPH-dependent 1-acyldihydroxyacetone phosphate reductase OS=Saccharomyces cerevisiae (strain ATCC 204508 / S288c) OX=559292 GN=AYR1 PE=1 SV=1
YPR156C	TPO3	1.069	0.239392	103.3	96.7	6.25	3.66	0.013	1.602	1	1	1	1	622	68	2.1	membrane	Polyamine transporter 3 OS=Saccharomyces cerevisiae (strain ATCC 204508 / S288c) OX=559292 GN=TPO3 PE=1 SV=1
YPL154C	PEP4	1.07	0.0462869	103.4	96.6	5.65	2.87	0	7.486	7	2	3	2	405	44.5	5.54	endoplasmic reticulum;extracellular;mitochondrion;vacuole	Saccharopepsin OS=Saccharomyces cerevisiae (strain ATCC 204508 / S288c) OX=559292 GN=PEP4 PE=1 SV=1
YGR061C	ADE6	1.071	0.437591	103.4	96.6	16.39	8.91	0	11.537	3	4	4	4	1358	148.8	12.28	cytoplasm	Phosphoribosylformylglycinamidine synthase OS=Saccharomyces cerevisiae (strain ATCC 204508 / S288c) OX=559292 GN=ADE6 PE=1 SV=2
YDR135C	YCF1	1.071	0.212025	103.4	96.6	11.34	14.01	0	6.699	2	3	3	3	1515	171	7.23	membrane;vacuole	Metal resistance protein YCF1 OS=Saccharomyces cerevisiae (strain ATCC 204508 / S288c) OX=559292 GN=YCF1 PE=1 SV=2
YML055W	SPC2	1.071	0.315704	103.4	96.6	10.21	16.36	0	3.01	7	2	2	2	178	20.8	3.96	endoplasmic reticulum;membrane	Signal peptidase complex subunit SPC2 OS=Saccharomyces cerevisiae (strain ATCC 204508 / S288c) OX=559292 GN=SPC2 PE=1 SV=1
YOR361C	PRT1	1.071	0.491677	103.4	96.6	10.57	9.47	0.001	2.836	1	1	1	1	763	88.1	3.45	cytoplasm	Eukaryotic translation initiation factor 3 subunit B OS=Saccharomyces cerevisiae (strain ATCC 204508 / S288c) OX=559292 GN=PRT1 PE=1 SV=1
YML060W	OGG1	1.071	0.49207	103.4	96.6	8.03	6.13	0.014	1.594	2	1	1	1	376	42.8	1.96	mitochondrion;nucleus	N-glycosylase/DNA lyase OS=Saccharomyces cerevisiae (strain ATCC 204508 / S288c) OX=559292 GN=OGG1 PE=1 SV=1
YDL066W	IDP1	1.076	0.0874239	103.6	96.4	3.24	8	0	15.318	13	6	6	6	428	48.2	18.71	mitochondrion	Isocitrate dehydrogenase [NADP], mitochondrial OS=Saccharomyces cerevisiae (strain ATCC 204508 / S288c) OX=559292 GN=IDP1 PE=1 SV=1
YLR384C	IKI3	1.076	0.390814	103.7	96.3	2.86	8.89	0	5.699	2	3	3	3	1349	152.9	4.36	cytoplasm;nucleus	Elongator complex protein 1 OS=Saccharomyces cerevisiae (strain ATCC 204508 / S288c) OX=559292 GN=IKI3 PE=1 SV=1
YHR027C	RPN1	1.076	0.0497308	103.7	96.3	4.8	5.46	0	4.643	2	2	2	2	993	109.4	4.48	cytoplasm;endoplasmic reticulum;nucleus;proteasome	26S proteasome regulatory subunit RPN1 OS=Saccharomyces cerevisiae (strain ATCC 204508 / S288c) OX=559292 GN=RPN1 PE=1 SV=3
YNL209W	SSB2	1.077	0.0279607	103.7	96.3	3.77	4.61	0	66.034	29	16	38	15	613	66.6	137.07	cytoplasm;membrane	Ribosome-associated molecular chaperone SSB2 OS=Saccharomyces cerevisiae (strain ATCC 204508 / S288c) OX=559292 GN=SSB2 PE=1 SV=2
YMR145C	NDE1	1.078	0.61151	103.7	96.3	12.96	17.18	0	14.061	8	6	6	6	560	62.7	17.16	mitochondrion	External NADH-ubiquinone oxidoreductase 1, mitochondrial OS=Saccharomyces cerevisiae (strain ATCC 204508 / S288c) OX=559292 GN=NDE1 PE=1 SV=1
YGR204W	ADE3	1.078	0.170654	103.7	96.3	10.98	9.97	0	10.751	4	4	4	3	946	102.1	11.08	cytoplasm;nucleus	C-1-tetrahydrofolate synthase, cytoplasmic OS=Saccharomyces cerevisiae (strain ATCC 204508 / S288c) OX=559292 GN=ADE3 PE=1 SV=1
YMR128W	ECM16	1.078	0.987041	103.7	96.3	12.58	10.7	0	3.989	1	2	2	2	1267	144.9	4.5	mitochondrion;nucleus	Probable ATP-dependent RNA helicase DHR1 OS=Saccharomyces cerevisiae (strain ATCC 204508 / S288c) OX=559292 GN=ECM16 PE=1 SV=1
YLR432W	IMD3	1.08	0.318645	103.9	96.1	6.98	8.1	0	7.909	5	3	4	2	523	56.5	11.28	cytoplasm;membrane	Inosine-5'-monophosphate dehydrogenase 3 OS=Saccharomyces cerevisiae (strain ATCC 204508 / S288c) OX=559292 GN=IMD3 PE=1 SV=1
YEL009C-A	YEL009C-A	1.08	0.281466	103.9	96.1	8.85	9.65	0.02	1.397	4	1	1	1	135	15.9	2.59		Uncharacterized protein YEL009C-A OS=Saccharomyces cerevisiae (strain ATCC 204508 / S288c) OX=559292 GN=YEL009C-A PE=4 SV=1
YKR001C	VPS1	1.082	0.687881	104	96	13.53	11.19	0	48.028	21	18	29	18	704	78.7	79.38	cytoplasm;cytoskeleton;cytosol;endosome;membrane;mitochondrion	Vacuolar protein sorting-associated protein 1 OS=Saccharomyces cerevisiae (strain ATCC 204508 / S288c) OX=559292 GN=VPS1 PE=1 SV=2
YJL066C	MPM1	1.082	0.441857	104	96	8.77	7.96	0	9.001	9	2	2	2	252	28.5	6.61	membrane;mitochondrion	Mitochondrial peculiar membrane protein 1 OS=Saccharomyces cerevisiae (strain ATCC 204508 / S288c) OX=559292 GN=MPM1 PE=1 SV=1
YHR128W	FUR1	1.082	0.740017	103.9	96.1	7.76	22.45	0.004	2.466	4	1	1	1	216	24.6	2.55	cytosol	Uracil phosphoribosyltransferase OS=Saccharomyces cerevisiae (strain ATCC 204508 / S288c) OX=559292 GN=FUR1 PE=1 SV=2
YKL148C	SDH1	1.084	0.197512	104	96	5.27	11.58	0	10.397	6	4	5	4	640	70.2	9.9	membrane;mitochondrion	Succinate dehydrogenase [ubiquinone] flavoprotein subunit, mitochondrial OS=Saccharomyces cerevisiae (strain ATCC 204508 / S288c) OX=559292 GN=SDH1 PE=1 SV=1
YNL079C	TPM1	1.084	0.594111	104	96	14.62	23.11	0	8.172	19	3	3	3	199	23.5	9.01	cytoplasm;cytoskeleton	Tropomyosin-1 OS=Saccharomyces cerevisiae (strain ATCC 204508 / S288c) OX=559292 GN=TPM1 PE=1 SV=1
YDR172W	SUP35	1.085	0.445692	104.1	95.9	10.36	8.02	0	10.924	6	5	5	5	685	76.5	12.4	cytoplasm;cytosol;vacuole	Eukaryotic peptide chain release factor GTP-binding subunit OS=Saccharomyces cerevisiae (strain ATCC 204508 / S288c) OX=559292 GN=SUP35 PE=1 SV=1
YER145C	FTR1	1.086	0.281466	104.1	95.9	9.43	4.78	0.011	1.721	2	1	1	1	404	45.7	0	membrane	Plasma membrane iron permease OS=Saccharomyces cerevisiae (strain ATCC 204508 / S288c) OX=559292 GN=FTR1 PE=1 SV=1
YDR129C	SAC6	1.087	0.126917	104.2	95.8	5.69	11.39	0	5.464	3	2	2	2	642	71.7	6.04	cytoplasm;membrane	Fimbrin OS=Saccharomyces cerevisiae (strain ATCC 204508 / S288c) OX=559292 GN=SAC6 PE=1 SV=1
YDR092W	UBC13	1.088	0.212025	104.2	95.8	10.31	8.68	0.024	1.261	4	1	1	1	153	17.5	1.82	cytoplasm;nucleus	Ubiquitin-conjugating enzyme E2 13 OS=Saccharomyces cerevisiae (strain ATCC 204508 / S288c) OX=559292 GN=UBC13 PE=1 SV=1
YJR016C	ILV3	1.089	0.179233	104.3	95.7	9.7	8.72	0	4.638	4	3	3	3	585	62.8	6.93	mitochondrion	Dihydroxy-acid dehydratase, mitochondrial OS=Saccharomyces cerevisiae (strain ATCC 204508 / S288c) OX=559292 GN=ILV3 PE=1 SV=2
YMR235C	RNA1	1.09	0.283104	104.3	95.7	7.54	12.06	0	5.786	4	2	2	2	407	45.8	5.62	cytoplasm;cytosol;nucleus	Ran GTPase-activating protein 1 OS=Saccharomyces cerevisiae (strain ATCC 204508 / S288c) OX=559292 GN=RNA1 PE=1 SV=2
YLR340W	RPP0	1.091	0.337759	104.3	95.7	11.43	22.85	0	15.431	16	6	30	6	312	33.7	84.33	cytoplasm;ribosome	60S acidic ribosomal protein P0 OS=Saccharomyces cerevisiae (strain ATCC 204508 / S288c) OX=559292 GN=RPP0 PE=1 SV=2
YML056C	IMD4	1.091	0.215184	104.4	95.6	6.92	8.22	0	10.42	6	4	6	3	524	56.4	15.87	cytoplasm	Inosine-5'-monophosphate dehydrogenase 4 OS=Saccharomyces cerevisiae (strain ATCC 204508 / S288c) OX=559292 GN=IMD4 PE=1 SV=1
YDR216W	ADR1	1.091	0.197159	104.3	95.7	6.72	6.79	0.008	2.087	1	1	1	1	1323	150.8	2.59	cytoplasm;cytosol;nucleus	Regulatory protein ADR1 OS=Saccharomyces cerevisiae (strain ATCC 204508 / S288c) OX=559292 GN=ADR1 PE=1 SV=2
YMR099C	YMR099C	1.091	0.292236	104.3	95.7	8.74	6.76	0.013	1.613	2	1	1	1	297	33.9	2.61	cytoplasm;nucleus	Glucose-6-phosphate 1-epimerase OS=Saccharomyces cerevisiae (strain ATCC 204508 / S288c) OX=559292 GN=YMR099C PE=1 SV=1
YER168C	CCA1	1.091	0.290401	104.4	95.6	10.26	7.86	0.016	1.542	1	1	1	1	546	62.4	2.48	cytoplasm;mitochondrion;nucleus;organelle lumen	CCA tRNA nucleotidyltransferase, mitochondrial OS=Saccharomyces cerevisiae (strain ATCC 204508 / S288c) OX=559292 GN=CCA1 PE=1 SV=1
YPL009C	TAE2; RQC2	1.094	0.197159	104.5	95.5	13.95	7.26	0	6.001	2	2	2	2	1038	119	5.66	cytoplasm;ribosome	Ribosome quality control complex subunit 2 OS=Saccharomyces cerevisiae (strain ATCC 204508 / S288c) OX=559292 GN=RQC2 PE=1 SV=1
YDR385W; YOR133W	EFT2; EFT1	1.095	0.0863469	104.5	95.5	4.38	5.78	0	47.435	14	12	28	12	842	93.2	83.44	cytoplasm;cytosol;ribosome	Elongation factor 2 OS=Saccharomyces cerevisiae (strain ATCC 204508 / S288c) OX=559292 GN=EFT1 PE=1 SV=1
YIL111W	COX5B	1.096	0.294736	104.6	95.4	12.34	13.26	0	6.88	11	2	2	2	151	17.2	6.58	membrane;mitochondrion	Cytochrome c oxidase subunit 5B, mitochondrial OS=Saccharomyces cerevisiae (strain ATCC 204508 / S288c) OX=559292 GN=COX5B PE=1 SV=3
YHL011C	PRS3	1.099	0.020439	104.7	95.3	5.48	5.21	0	17.652	17	5	6	5	320	35.1	19.1	cytoplasm	Ribose-phosphate pyrophosphokinase 3 OS=Saccharomyces cerevisiae (strain ATCC 204508 / S288c) OX=559292 GN=PRS3 PE=1 SV=1
YNL258C	DSL1	1.099	0.503144	104.7	95.3	16.87	22.09	0.017	1.444	1	1	1	1	754	88	2.82	cytosol;endoplasmic reticulum;membrane;nucleus	Protein transport protein DSL1 OS=Saccharomyces cerevisiae (strain ATCC 204508 / S288c) OX=559292 GN=DSL1 PE=1 SV=1
YNR026C	SEC12	1.102	0.0748922	104.8	95.2	6.93	10.12	0.008	2.058	2	1	1	1	471	51.6	2.51	endoplasmic reticulum;Golgi;membrane	Guanine nucleotide-exchange factor SEC12 OS=Saccharomyces cerevisiae (strain ATCC 204508 / S288c) OX=559292 GN=SEC12 PE=1 SV=1
YIL039W	TED1	1.104	0.335921	104.9	95.1	6.47	4.3	0.007	2.115	1	1	1	1	473	54.9	3.09	endoplasmic reticulum;membrane	Protein TED1 OS=Saccharomyces cerevisiae (strain ATCC 204508 / S288c) OX=559292 GN=TED1 PE=1 SV=1
YJL177W	RPL17B	1.105	0.00133262	105	95	2.38	1.78	0	8.514	16	3	5	1	184	20.5	11.15	cytoplasm;ribosome	60S ribosomal protein L17-B OS=Saccharomyces cerevisiae (strain ATCC 204508 / S288c) OX=559292 GN=RPL17B PE=1 SV=2
YLR203C	MSS51	1.105	0.0956117	105	95	7.3	2.06	0.008	2.068	2	1	1	1	436	50.8	2.66	membrane;mitochondrion	Protein MSS51, mitochondrial OS=Saccharomyces cerevisiae (strain ATCC 204508 / S288c) OX=559292 GN=MSS51 PE=1 SV=2
YNL010W	YNL010W	1.105	0.0549106	105	95	5.23	10.16	0.013	1.597	3	1	1	1	241	27.5	2.23	cytoplasm;nucleus	Uncharacterized phosphatase YNL010W OS=Saccharomyces cerevisiae (strain ATCC 204508 / S288c) OX=559292 GN=YNL010W PE=1 SV=1
YBR127C	VMA2	1.107	0.0375832	105.1	94.9	4.97	1.08	0	51.013	21	11	19	11	517	57.7	54.38	cytoplasm;membrane	V-type proton ATPase subunit B OS=Saccharomyces cerevisiae (strain ATCC 204508 / S288c) OX=559292 GN=VMA2 PE=1 SV=2
YGR281W	YOR1	1.107	0.0945929	105.1	94.9	6.2	8.41	0	12.706	3	3	3	3	1477	166.6	8.27	membrane	Oligomycin resistance ATP-dependent permease YOR1 OS=Saccharomyces cerevisiae (strain ATCC 204508 / S288c) OX=559292 GN=YOR1 PE=1 SV=1
YGL001C	ERG26	1.107	0.65495	105.1	94.9	6.28	15.3	0	5.61	7	2	3	2	349	38.7	8.45	endoplasmic reticulum;membrane	Sterol-4-alpha-carboxylate 3-dehydrogenase, decarboxylating OS=Saccharomyces cerevisiae (strain ATCC 204508 / S288c) OX=559292 GN=ERG26 PE=1 SV=1
YDR293C	SSD1	1.108	0.0438036	105.1	94.9	10.29	5.52	0.001	2.801	1	1	1	1	1250	139.9	2.9	cytoplasm;nucleus	Protein SSD1 OS=Saccharomyces cerevisiae (strain ATCC 204508 / S288c) OX=559292 GN=SSD1 PE=1 SV=1
YKL104C	GFA1	1.109	0.00733307	105.2	94.8	4.14	3.33	0	39.592	14	10	24	10	717	80	64.15		Glutamine--fructose-6-phosphate aminotransferase [isomerizing] OS=Saccharomyces cerevisiae (strain ATCC 204508 / S288c) OX=559292 GN=GFA1 PE=1 SV=4
YJR045C	SSC1	1.11	0.00897696	105.2	94.8	4.91	3.73	0	39.942	16	12	15	12	654	70.6	46.98	membrane;mitochondrion;nucleus;organelle lumen	Heat shock protein SSC1, mitochondrial OS=Saccharomyces cerevisiae (strain ATCC 204508 / S288c) OX=559292 GN=SSC1 PE=1 SV=1
YBL098W	BNA4	1.11	0.143745	105.2	94.8	8.06	11.67	0.008	1.97	2	1	1	1	460	52.4	2.4	membrane;mitochondrion	Kynurenine 3-monooxygenase OS=Saccharomyces cerevisiae (strain ATCC 204508 / S288c) OX=559292 GN=BNA4 PE=1 SV=1
YDL100C	GET3	1.111	0.830129	105.3	94.7	7.53	16.12	0	6.725	5	2	2	2	354	39.3	5.59	cytoplasm;cytosol;endoplasmic reticulum;Golgi	ATPase GET3 OS=Saccharomyces cerevisiae (strain ATCC 204508 / S288c) OX=559292 GN=GET3 PE=1 SV=1
YBR286W	APE3	1.112	0.073616	105.3	94.7	3.71	9.93	0	8.025	5	3	4	3	537	60.1	10.26	vacuole	Aminopeptidase Y OS=Saccharomyces cerevisiae (strain ATCC 204508 / S288c) OX=559292 GN=APE3 PE=1 SV=1
YPR024W	YME1	1.112	0.0945929	105.3	94.7	11.53	9.92	0	5.109	1	1	1	1	747	81.7	3.39	membrane;mitochondrion	Mitochondrial inner membrane i-AAA protease supercomplex subunit YME1 OS=Saccharomyces cerevisiae (strain ATCC 204508 / S288c) OX=559292 GN=YME1 PE=1 SV=1
YPR028W	YOP1	1.112	0.105947	105.3	94.7	7.5	12.12	0.013	1.628	4	1	1	1	180	20.3	2.52	endoplasmic reticulum;Golgi;membrane	Protein YOP1 OS=Saccharomyces cerevisiae (strain ATCC 204508 / S288c) OX=559292 GN=YOP1 PE=1 SV=3
YLL024C	SSA2	1.114	0.00219657	105.4	94.6	4.73	3.1	0	88.28	39	21	47	5	639	69.4	140.58	cytoplasm;cytosol;extracellular;membrane;mitochondrion	Heat shock protein SSA2 OS=Saccharomyces cerevisiae (strain ATCC 204508 / S288c) OX=559292 GN=SSA2 PE=1 SV=3
	ALA1	1.114	0.149674	105.4	94.6	6.27	10.82	0	17.761	6	5	6	5	983	110	18.86	cytoplasm;mitochondrion	Alanine--tRNA ligase, mitochondrial OS=Saccharomyces cerevisiae (strain ATCC 204508 / S288c) OX=559292 GN=ALA1 PE=1 SV=3
YML001W	YPT7	1.114	0.11696	105.4	94.6	6.04	7.17	0	4.258	7	2	2	2	208	23	4.71	cytosol;membrane;mitochondrion;vacuole	Ypt/Rab-type GTPase YPT7 OS=Saccharomyces cerevisiae (strain ATCC 204508 / S288c) OX=559292 GN=YPT7 PE=1 SV=1
YPL074W	YTA6	1.114	0.322746	105.4	94.6	9.8	19.1	0.008	1.963	1	1	1	1	754	85.2	2.27	cytoplasm;nucleus	Probable 26S proteasome subunit YTA6 OS=Saccharomyces cerevisiae (strain ATCC 204508 / S288c) OX=559292 GN=YTA6 PE=1 SV=2
YKL029C	MAE1	1.115	0.276443	105.4	94.6	6.81	7.06	0	26.608	13	7	10	7	669	74.3	32.26	mitochondrion;organelle lumen	NAD-dependent malic enzyme, mitochondrial OS=Saccharomyces cerevisiae (strain ATCC 204508 / S288c) OX=559292 GN=MAE1 PE=1 SV=1
YDR297W	SUR2	1.115	0.266666	105.4	94.6	10.2	24.2	0.008	1.853	2	1	2	1	349	40.7	4.79	endoplasmic reticulum;membrane	Sphingolipid C4-hydroxylase SUR2 OS=Saccharomyces cerevisiae (strain ATCC 204508 / S288c) OX=559292 GN=SUR2 PE=1 SV=1
YOR336W	KRE5	1.115	0.17855	105.4	94.6	8.88	2.52	0.012	1.657	1	1	1	1	1365	156.4	2.57	endoplasmic reticulum;organelle lumen	Killer toxin-resistance protein 5 OS=Saccharomyces cerevisiae (strain ATCC 204508 / S288c) OX=559292 GN=KRE5 PE=1 SV=2
YDR387C	YDR387C; CIN10	1.115	0.550747	105.5	94.5	16.96	8.78	0.024	1.296	2	1	1	1	555	61.5	0	membrane	Probable metabolite transport protein YDR387C OS=Saccharomyces cerevisiae (strain ATCC 204508 / S288c) OX=559292 GN=YDR387C PE=1 SV=1
YGL129C	RSM23	1.116	0.0611598	105.5	94.5	8.92	7.87	0.011	1.7	2	1	1	1	450	50.8	2.45	mitochondrion;ribosome	37S ribosomal protein S23, mitochondrial OS=Saccharomyces cerevisiae (strain ATCC 204508 / S288c) OX=559292 GN=RSM23 PE=1 SV=3
YGR240C	PFK1	1.117	0.00671142	105.5	94.5	5.2	3.43	0	34.281	12	13	15	13	987	107.9	41.5	cytoplasm;membrane;mitochondrion	ATP-dependent 6-phosphofructokinase subunit alpha OS=Saccharomyces cerevisiae (strain ATCC 204508 / S288c) OX=559292 GN=PFK1 PE=1 SV=1
YGL068W	MNP1	1.117	0.702187	105.5	94.5	11.96	17.88	0	4.203	8	2	2	2	194	20.6	5.46	mitochondrion;ribosome	54S ribosomal protein L12, mitochondrial OS=Saccharomyces cerevisiae (strain ATCC 204508 / S288c) OX=559292 GN=MNP1 PE=1 SV=1
YDR175C	RSM24	1.118	0.0410168	105.6	94.4	11.38	14.82	0.008	1.955	2	1	1	1	319	37.4	2.55	mitochondrion;ribosome	37S ribosomal protein S24, mitochondrial OS=Saccharomyces cerevisiae (strain ATCC 204508 / S288c) OX=559292 GN=RSM24 PE=1 SV=1
YPL262W	FUM1	1.119	0.0358221	105.6	94.4	6.24	3.25	0.008	1.997	1	1	1	1	488	53.1	2.58	cytoplasm;cytosol;mitochondrion;organelle lumen	Fumarate hydratase, mitochondrial OS=Saccharomyces cerevisiae (strain ATCC 204508 / S288c) OX=559292 GN=FUM1 PE=1 SV=2
YLR150W	STM1	1.12	0.0453551	105.7	94.3	5.98	5.09	0	14.908	12	4	6	4	273	30	18.32	cytoplasm;nucleus	Suppressor protein STM1 OS=Saccharomyces cerevisiae (strain ATCC 204508 / S288c) OX=559292 GN=STM1 PE=1 SV=3
YGL202W	ARO8	1.124	0.0652506	105.9	94.1	5.53	6.65	0	11.185	6	3	7	3	500	56.1	17.97	cytoplasm	Aromatic/aminoadipate aminotransferase 1 OS=Saccharomyces cerevisiae (strain ATCC 204508 / S288c) OX=559292 GN=ARO8 PE=1 SV=1
YDR233C	RTN1	1.126	0.187427	105.9	94.1	9.4	11.07	0.017	1.447	2	1	1	1	295	32.9	2.17	endoplasmic reticulum;Golgi;membrane;mitochondrion	Reticulon-like protein 1 OS=Saccharomyces cerevisiae (strain ATCC 204508 / S288c) OX=559292 GN=RTN1 PE=1 SV=1
YGL048C	RPT6	1.127	0.17271	106	94	14.63	14.19	0	8.446	5	2	3	2	405	45.2	8.64	cytoplasm;nucleus;proteasome	26S proteasome regulatory subunit 8 homolog OS=Saccharomyces cerevisiae (strain ATCC 204508 / S288c) OX=559292 GN=RPT6 PE=1 SV=4
YDR050C	TPI1	1.127	0.0327725	105.9	94.1	8.48	4.91	0	8.005	9	2	12	2	248	26.8	35.98	cytoplasm;cytosol;membrane;mitochondrion	Triosephosphate isomerase OS=Saccharomyces cerevisiae (strain ATCC 204508 / S288c) OX=559292 GN=TPI1 PE=1 SV=2
YDR454C	GUK1	1.127	0.239636	106	94	12.52	2.97	0	5.94	10	2	2	2	187	20.6	5.91	cytoplasm;cytosol;nucleus	Guanylate kinase OS=Saccharomyces cerevisiae (strain ATCC 204508 / S288c) OX=559292 GN=GUK1 PE=1 SV=2
YIR034C	LYS1	1.127	0.0196503	106	94	4.21	6.73	0	5.932	5	1	2	1	373	41.4	7.11	cytoplasm	Saccharopine dehydrogenase [NAD(+), L-lysine-forming] OS=Saccharomyces cerevisiae (strain ATCC 204508 / S288c) OX=559292 GN=LYS1 PE=1 SV=3
	MAK11	1.127	0.0844452	106	94	6.43	9.99	0	4.955	3	1	1	1	414	47.3	3.47	membrane;nucleus	Protein MAK11 OS=Saccharomyces cerevisiae (strain ATCC 204508 / S288c) OX=559292 GN=MAK11 PE=1 SV=2
YPR169W	JIP5	1.128	0.0432455	106	94	2.85	10.29	0	5.572	3	2	2	2	492	55.2	5.28	nucleus	WD repeat-containing protein JIP5 OS=Saccharomyces cerevisiae (strain ATCC 204508 / S288c) OX=559292 GN=JIP5 PE=1 SV=2
YGL203C	KEX1	1.128	0.671903	106	94	18.63	10.46	0	4.182	1	1	1	1	729	82.2	3.52	Golgi;membrane;vacuole	Pheromone-processing carboxypeptidase KEX1 OS=Saccharomyces cerevisiae (strain ATCC 204508 / S288c) OX=559292 GN=KEX1 PE=1 SV=1
YLR367W	RPS22B	1.128	0.215128	106	94	24.85	15.77	0	4.097	12	1	1	1	130	14.6	3.13	cytoplasm;ribosome	40S ribosomal protein S22-B OS=Saccharomyces cerevisiae (strain ATCC 204508 / S288c) OX=559292 GN=RPS22B PE=1 SV=3
YLL007C	YLL007C; LMO1	1.128	0.802282	106	94	15.73	9.24	0.008	2.049	1	1	1	1	665	76.6	2.58	cytoplasm;membrane;mitochondrion	ELMO family protein LMO1 OS=Saccharomyces cerevisiae (strain ATCC 204508 / S288c) OX=559292 GN=LMO1 PE=1 SV=1
YJR121W	ATP2	1.129	0.118557	106.1	93.9	8.07	3.22	0	22.898	9	4	24	4	511	54.8	68.34	cytosol;membrane;mitochondrion	ATP synthase subunit beta, mitochondrial OS=Saccharomyces cerevisiae (strain ATCC 204508 / S288c) OX=559292 GN=ATP2 PE=1 SV=2
YIL053W	RHR2; GPP1	1.129	0.0142112	106.1	93.9	1.86	5.2	0	11.906	17	4	6	4	250	27.9	15.61	cytoplasm;nucleus	Glycerol-1-phosphate phosphohydrolase 1 OS=Saccharomyces cerevisiae (strain ATCC 204508 / S288c) OX=559292 GN=GPP1 PE=1 SV=3
YGL142C	GPI10	1.129	0.155425	106.1	93.9	15.69	19.34	0	3.424	1	1	1	1	616	72.5	2.79	endoplasmic reticulum;membrane	GPI mannosyltransferase 3 OS=Saccharomyces cerevisiae (strain ATCC 204508 / S288c) OX=559292 GN=GPI10 PE=1 SV=2
YHL004W	MRP4	1.133	0.204675	106.2	93.8	5.21	12.15	0	4.612	3	1	1	1	394	44.1	4.29	mitochondrion;ribosome	37S ribosomal protein MRP4, mitochondrial OS=Saccharomyces cerevisiae (strain ATCC 204508 / S288c) OX=559292 GN=MRP4 PE=1 SV=1
YLR250W	SSP120	1.133	0.0714332	106.2	93.8	7.8	11.98	0	3.627	4	1	1	1	234	27.3	3.15	cytoplasm;vacuole	Protein SSP120 OS=Saccharomyces cerevisiae (strain ATCC 204508 / S288c) OX=559292 GN=SSP120 PE=1 SV=1
YNR016C	ACC1	1.134	0.0795359	106.3	93.7	7.91	6.21	0	50.519	7	16	21	16	2233	250.2	60.04	cytoplasm;cytosol;endoplasmic reticulum;membrane;mitochondrion	Acetyl-CoA carboxylase OS=Saccharomyces cerevisiae (strain ATCC 204508 / S288c) OX=559292 GN=ACC1 PE=1 SV=2
YML110C	COQ5	1.137	0.0874967	106.4	93.6	9.93	6.27	0	6.046	8	3	3	3	307	34.7	5.49	membrane;mitochondrion;organelle lumen	2-methoxy-6-polyprenyl-1,4-benzoquinol methylase, mitochondrial OS=Saccharomyces cerevisiae (strain ATCC 204508 / S288c) OX=559292 GN=COQ5 PE=1 SV=1
YKL192C	ACP1	1.137	0.123282	106.4	93.6	14.07	13.23	0	4.91	18	2	2	2	125	13.9	4.4	cytosol;mitochondrion	Acyl carrier protein, mitochondrial OS=Saccharomyces cerevisiae (strain ATCC 204508 / S288c) OX=559292 GN=ACP1 PE=1 SV=1
YML012W	ERV25	1.137	0.445692	106.4	93.6	14.71	32.83	0	3.269	4	1	4	1	211	24.1	6.84	endoplasmic reticulum;Golgi;membrane;vacuole	Endoplasmic reticulum vesicle protein 25 OS=Saccharomyces cerevisiae (strain ATCC 204508 / S288c) OX=559292 GN=ERV25 PE=1 SV=1
YBR088C	POL30	1.137	0.22665	106.4	93.6	13.18	9.28	0	3.047	5	1	1	1	258	28.9	2.23	chromosome;cytoskeleton;nucleus	Proliferating cell nuclear antigen OS=Saccharomyces cerevisiae (strain ATCC 204508 / S288c) OX=559292 GN=POL30 PE=1 SV=1
YDR011W	SNQ2	1.138	0.0262064	106.5	93.5	5.11	8.31	0	16.141	3	4	4	3	1501	168.7	12.96	membrane;mitochondrion	Protein SNQ2 OS=Saccharomyces cerevisiae (strain ATCC 204508 / S288c) OX=559292 GN=SNQ2 PE=1 SV=2
YBL105C	PKC1	1.138	0.364471	106.5	93.5	17.33	16.57	0.006	2.131	1	1	1	1	1151	131.4	2.4	cytoplasm;cytoskeleton;membrane;nucleus	Protein kinase C-like 1 OS=Saccharomyces cerevisiae (strain ATCC 204508 / S288c) OX=559292 GN=PKC1 PE=1 SV=3
YGR130C	YGR130C	1.14	0.426266	106.5	93.5	16.29	21.72	0	11.661	4	4	5	4	816	92.6	13.6	cytoplasm;membrane	Uncharacterized protein YGR130C OS=Saccharomyces cerevisiae (strain ATCC 204508 / S288c) OX=559292 GN=YGR130C PE=1 SV=1
YCL009C	ILV6	1.14	0.855698	106.5	93.5	28.24	11.59	0	9.389	8	2	2	2	309	34	8	mitochondrion	Acetolactate synthase small subunit, mitochondrial OS=Saccharomyces cerevisiae (strain ATCC 204508 / S288c) OX=559292 GN=ILV6 PE=1 SV=2
YLR354C	TAL1	1.141	0.0286792	106.6	93.4	8.1	7.9	0	22.946	15	6	8	6	335	37	24.27	cytoplasm;nucleus	Transaldolase OS=Saccharomyces cerevisiae (strain ATCC 204508 / S288c) OX=559292 GN=TAL1 PE=1 SV=4
YOR027W	STI1	1.141	0.158337	106.6	93.4	10.87	5.35	0	7.074	4	2	2	2	589	66.2	6.01	cytoplasm	Heat shock protein STI1 OS=Saccharomyces cerevisiae (strain ATCC 204508 / S288c) OX=559292 GN=STI1 PE=1 SV=1
YDR141C	DOP1	1.142	0.427957	106.6	93.4	21.63	28.01	0.001	2.752	0	1	1	1	1698	194.6	2.52	cytoplasm;cytosol;endosome;Golgi;membrane;mitochondrion	Protein dopey OS=Saccharomyces cerevisiae (strain ATCC 204508 / S288c) OX=559292 GN=DOP1 PE=1 SV=1
YGR187C	HGH1	1.144	0.278927	106.7	93.3	17.4	9.14	0	5.332	3	1	1	1	394	44.9	3.66	cytoplasm;nucleus	Protein HGH1 OS=Saccharomyces cerevisiae (strain ATCC 204508 / S288c) OX=559292 GN=HGH1 PE=1 SV=2
YMR186W	HSC82	1.146	0.604555	106.8	93.2	13.69	11.36	0	63.084	24	16	30	2	705	80.9	97.46	cytoplasm;membrane;mitochondrion	ATP-dependent molecular chaperone HSC82 OS=Saccharomyces cerevisiae (strain ATCC 204508 / S288c) OX=559292 GN=HSC82 PE=1 SV=4
YER161C	SPT2	1.146	0.289253	106.8	93.2	14.18	13.21	0.024	1.257	2	1	1	1	333	38.5	2.34	cytosol;nucleus	Protein SPT2 OS=Saccharomyces cerevisiae (strain ATCC 204508 / S288c) OX=559292 GN=SPT2 PE=1 SV=1
YKL120W	OAC1	1.147	0.687771	106.8	93.2	13.8	7.67	0.008	2.034	2	1	1	1	324	35.1	2.34	membrane;mitochondrion	Mitochondrial oxaloacetate transport protein OS=Saccharomyces cerevisiae (strain ATCC 204508 / S288c) OX=559292 GN=OAC1 PE=1 SV=1
YER017C	AFG3	1.149	0.0520463	106.9	93.1	6.21	7.95	0	4.173	2	2	2	1	761	84.5	5.05	membrane;mitochondrion	Mitochondrial respiratory chain complexes assembly protein AFG3 OS=Saccharomyces cerevisiae (strain ATCC 204508 / S288c) OX=559292 GN=AFG3 PE=1 SV=1
YLR044C	PDC1	1.15	0.225535	107	93	6.6	16.23	0	20.735	9	7	15	7	563	61.5	37.88	cytoplasm;cytosol;nucleus	Pyruvate decarboxylase isozyme 1 OS=Saccharomyces cerevisiae (strain ATCC 204508 / S288c) OX=559292 GN=PDC1 PE=1 SV=7
YLR274W	MCM5	1.15	0.0846285	107	93	3.79	9.16	0	5.481	2	2	2	2	775	86.4	5.39	cytoplasm;nucleus	Minichromosome maintenance protein 5 OS=Saccharomyces cerevisiae (strain ATCC 204508 / S288c) OX=559292 GN=MCM5 PE=1 SV=1
YMR012W	CLU1	1.151	0.128591	107	93	8.45	7.62	0	3.651	1	2	2	2	1277	145.1	5.24	cytoplasm	Clustered mitochondria protein 1 OS=Saccharomyces cerevisiae (strain ATCC 204508 / S288c) OX=559292 GN=CLU1 PE=1 SV=1
YGL233W	SEC15	1.152	0.0467969	107	93	9.07	10.75	0.008	1.957	1	1	1	1	910	105	2.7	cytoplasm;membrane	Exocyst complex component SEC15 OS=Saccharomyces cerevisiae (strain ATCC 204508 / S288c) OX=559292 GN=SEC15 PE=1 SV=2
YDR256C	CTA1	1.152	0.236507	107.1	92.9	13.12	5.72	0.024	1.263	1	1	1	1	515	58.5	1.84	organelle lumen	Peroxisomal catalase A OS=Saccharomyces cerevisiae (strain ATCC 204508 / S288c) OX=559292 GN=CTA1 PE=1 SV=1
YLR304C	ACO1	1.155	0.0684989	107.2	92.8	16.6	7.82	0	19.009	8	6	6	6	778	85.3	17.97	cytoplasm;cytosol;mitochondrion;organelle lumen	Aconitate hydratase, mitochondrial OS=Saccharomyces cerevisiae (strain ATCC 204508 / S288c) OX=559292 GN=ACO1 PE=1 SV=2
YKR065C	PAM17	1.155	0.0333051	107.2	92.8	8.06	5.93	0	4.147	10	1	1	1	197	22	3.94	membrane;mitochondrion	Presequence translocated-associated motor subunit PAM17, mitochondrial OS=Saccharomyces cerevisiae (strain ATCC 204508 / S288c) OX=559292 GN=PAM17 PE=1 SV=1
YLR259C	HSP60	1.161	0.00592455	107.5	92.5	3.21	6.9	0	42.101	22	10	11	10	572	60.7	36.4	cytoplasm;cytosol;membrane;mitochondrion;organelle lumen	Heat shock protein 60, mitochondrial OS=Saccharomyces cerevisiae (strain ATCC 204508 / S288c) OX=559292 GN=HSP60 PE=1 SV=1
YJL010C	NOP9	1.161	0.00334626	107.5	92.5	4.17	3.26	0	3.617	1	1	1	1	666	77.7	2.49	nucleus	Nucleolar protein 9 OS=Saccharomyces cerevisiae (strain ATCC 204508 / S288c) OX=559292 GN=NOP9 PE=1 SV=1
YOR198C	BFR1	1.162	0.17796	107.5	92.5	9.11	20.85	0	37.674	26	13	15	13	470	54.6	36.51	cytoplasm;endoplasmic reticulum;membrane	Nuclear segregation protein BFR1 OS=Saccharomyces cerevisiae (strain ATCC 204508 / S288c) OX=559292 GN=BFR1 PE=1 SV=1
YGR082W	TOM20	1.162	0.16241	107.5	92.5	13.38	13.77	0.008	2.03	8	1	1	1	183	20.3	2.09	membrane;mitochondrion	Mitochondrial import receptor subunit TOM20 OS=Saccharomyces cerevisiae (strain ATCC 204508 / S288c) OX=559292 GN=TOM20 PE=1 SV=1
YOR019W	YOR019W	1.162	0.239788	107.5	92.5	12.68	7.68	0.015	1.564	1	1	1	1	730	83.3	2.01	ribosome	Uncharacterized protein YOR019W OS=Saccharomyces cerevisiae (strain ATCC 204508 / S288c) OX=559292 GN=YOR019W PE=2 SV=1
YDR148C	KGD2	1.163	0.00558509	107.5	92.5	2.63	4.87	0	24.255	16	8	19	8	463	50.4	35.27	mitochondrion	Dihydrolipoyllysine-residue succinyltransferase component of 2-oxoglutarate dehydrogenase complex, mitochondrial OS=Saccharomyces cerevisiae (strain ATCC 204508 / S288c) OX=559292 GN=KGD2 PE=1 SV=2
YGR264C	MES1	1.167	0.0307758	107.7	92.3	3.32	6.49	0	15.123	7	5	6	5	751	85.6	19.24	cytoplasm;cytosol	Methionine--tRNA ligase, cytoplasmic OS=Saccharomyces cerevisiae (strain ATCC 204508 / S288c) OX=559292 GN=MES1 PE=1 SV=4
YDR395W	SXM1	1.167	0.156042	107.7	92.3	12.25	9.99	0.006	2.126	1	1	1	1	944	108.3	2.1	cytoplasm;cytosol;nucleus	Importin beta SMX1 OS=Saccharomyces cerevisiae (strain ATCC 204508 / S288c) OX=559292 GN=SXM1 PE=1 SV=1
YBR080C	SEC18	1.168	0.0146943	107.8	92.2	6.4	5.8	0	5.986	3	3	3	3	758	84	7.33	cytoplasm;cytosol;Golgi;membrane;vacuole	Vesicular-fusion protein SEC18 OS=Saccharomyces cerevisiae (strain ATCC 204508 / S288c) OX=559292 GN=SEC18 PE=1 SV=2
YOR007C	SGT2	1.168	0.302139	107.8	92.2	13.75	10.29	0	4.163	4	2	2	2	346	37.2	4.89	cytoplasm	Small glutamine-rich tetratricopeptide repeat-containing protein 2 OS=Saccharomyces cerevisiae (strain ATCC 204508 / S288c) OX=559292 GN=SGT2 PE=1 SV=1
YGR208W	SER2	1.17	0.0128128	107.8	92.2	8.57	5.39	0.017	1.52	3	1	1	1	309	34.2	2.43	cytoplasm;nucleus	Phosphoserine phosphatase OS=Saccharomyces cerevisiae (strain ATCC 204508 / S288c) OX=559292 GN=SER2 PE=1 SV=1
YOL098C	YOL098C; SDD3	1.171	0.0485184	107.9	92.1	7.16	12.89	0	5.07	2	3	3	3	1037	118.3	7.1	cytoplasm	Uncharacterized protein YOL098C OS=Saccharomyces cerevisiae (strain ATCC 204508 / S288c) OX=559292 GN=YOL098C PE=1 SV=1
YDR300C	PRO1	1.171	0.104555	107.9	92.1	5.11	9.56	0.012	1.638	4	1	1	1	428	47.1	3.05	cytoplasm;cytosol	Glutamate 5-kinase OS=Saccharomyces cerevisiae (strain ATCC 204508 / S288c) OX=559292 GN=PRO1 PE=1 SV=2
YDR394W	RPT3	1.173	0.00397432	108	92	2.24	4.87	0	7.867	7	2	2	2	428	47.9	6.94	cytoplasm;nucleus;proteasome	26S proteasome regulatory subunit 6B homolog OS=Saccharomyces cerevisiae (strain ATCC 204508 / S288c) OX=559292 GN=RPT3 PE=1 SV=2
YLL048C	YBT1	1.173	0.0545051	108	92	8.82	11.45	0	5.107	2	2	2	2	1661	189	5.33	endoplasmic reticulum;membrane;vacuole	ATP-dependent bile acid permease OS=Saccharomyces cerevisiae (strain ATCC 204508 / S288c) OX=559292 GN=YBT1 PE=1 SV=2
YJR139C	HOM6	1.174	0.0126619	108	92	7.08	7.38	0	18.335	15	6	6	6	359	38.5	17.15	cytoplasm;nucleus	Homoserine dehydrogenase OS=Saccharomyces cerevisiae (strain ATCC 204508 / S288c) OX=559292 GN=HOM6 PE=1 SV=1
YER080W	AIM9	1.175	0.0380235	108.1	91.9	8.07	15.24	0	5.121	2	2	2	2	627	72.4	5.51	mitochondrion	Altered inheritance of mitochondria protein 9, mitochondrial OS=Saccharomyces cerevisiae (strain ATCC 204508 / S288c) OX=559292 GN=AIM9 PE=1 SV=1
YGR097W	ASK10	1.176	0.174749	108.1	91.9	15.65	14.15	0.002	2.589	1	1	1	1	1146	126.8	2.39	cytoplasm	Activator of SKN7 protein 10 OS=Saccharomyces cerevisiae (strain ATCC 204508 / S288c) OX=559292 GN=ASK10 PE=1 SV=2
YIL146C	ATG32	1.176	0.0195642	108.1	91.9	6.94	8.69	0.015	1.547	1	1	1	1	529	58.9	1.97	membrane;mitochondrion;vacuole	Autophagy-related protein 32 OS=Saccharomyces cerevisiae (strain ATCC 204508 / S288c) OX=559292 GN=ATG32 PE=1 SV=1
YIL136W	OM45	1.178	0.294818	108.2	91.8	12.4	9.78	0.016	1.533	2	1	1	1	393	44.6	1.82	membrane;mitochondrion	Mitochondrial outer membrane protein OM45 OS=Saccharomyces cerevisiae (strain ATCC 204508 / S288c) OX=559292 GN=OM45 PE=1 SV=2
YER086W	ILV1	1.18	0.0178477	108.3	91.7	5.25	8.16	0	36.285	16	10	24	10	576	63.8	75.22	mitochondrion	Threonine dehydratase, mitochondrial OS=Saccharomyces cerevisiae (strain ATCC 204508 / S288c) OX=559292 GN=ILV1 PE=1 SV=2
YKL152C	GPM1	1.18	0.0480935	108.3	91.7	2	14.04	0	26.876	30	7	35	7	247	27.6	103.94	cytoplasm;cytosol;membrane;mitochondrion	Phosphoglycerate mutase 1 OS=Saccharomyces cerevisiae (strain ATCC 204508 / S288c) OX=559292 GN=GPM1 PE=1 SV=3
YCL005W-A	VMA9	1.18	0.0571652	108.3	91.7	9.41	8.13	0.019	1.414	14	1	1	1	73	8.4	0	membrane;vacuole	V-type proton ATPase subunit e OS=Saccharomyces cerevisiae (strain ATCC 204508 / S288c) OX=559292 GN=VMA9 PE=1 SV=1
YKL216W	URA1	1.18	0.0803323	108.3	91.7	11.58	17.69	0.022	1.336	2	1	1	1	314	34.8	2.55	cytoplasm	Dihydroorotate dehydrogenase (fumarate) OS=Saccharomyces cerevisiae (strain ATCC 204508 / S288c) OX=559292 GN=URA1 PE=1 SV=1
YMR307W	GAS1	1.182	0.354922	108.3	91.7	13.94	19.2	0.005	2.272	1	1	1	1	559	59.5	2.32	extracellular;membrane;mitochondrion	1,3-beta-glucanosyltransferase GAS1 OS=Saccharomyces cerevisiae (strain ATCC 204508 / S288c) OX=559292 GN=GAS1 PE=1 SV=2
YML100W	TSL1	1.184	0.0168448	108.4	91.6	8.23	6.88	0	6.774	2	2	2	2	1098	122.9	5.45	cytoplasm	Trehalose synthase complex regulatory subunit TSL1 OS=Saccharomyces cerevisiae (strain ATCC 204508 / S288c) OX=559292 GN=TSL1 PE=1 SV=1
YDL097C	RPN6	1.185	0.12156	108.5	91.5	13.97	11.64	0.017	1.444	1	1	1	1	434	49.7	2.13	cytosol;proteasome	26S proteasome regulatory subunit RPN6 OS=Saccharomyces cerevisiae (strain ATCC 204508 / S288c) OX=559292 GN=RPN6 PE=1 SV=3
YPL231W	FAS2	1.186	0.0412584	108.5	91.5	8.58	2.63	0	20.797	3	7	7	7	1887	206.8	18.03	cytoplasm;cytosol;mitochondrion	Fatty acid synthase subunit alpha OS=Saccharomyces cerevisiae (strain ATCC 204508 / S288c) OX=559292 GN=FAS2 PE=1 SV=2
YDL006W	PTC1	1.189	0.0166379	108.6	91.4	5.91	7.9	0	4.206	4	1	1	1	281	31.5	3.49	cytoplasm;nucleus	Protein phosphatase 2C homolog 1 OS=Saccharomyces cerevisiae (strain ATCC 204508 / S288c) OX=559292 GN=PTC1 PE=1 SV=1
YBR177C	EHT1	1.189	0.12156	108.7	91.3	5.61	15.05	0	2.922	2	1	1	1	451	51.2	2.96	membrane;mitochondrion	Medium-chain fatty acid ethyl ester synthase/esterase 2 OS=Saccharomyces cerevisiae (strain ATCC 204508 / S288c) OX=559292 GN=EHT1 PE=1 SV=1
YBR208C	DUR1,2	1.191	0.000625831	108.7	91.3	4.73	4.98	0.004	2.471	0	1	1	1	1835	201.7	2.79	cytoplasm	Urea amidolyase OS=Saccharomyces cerevisiae (strain ATCC 204508 / S288c) OX=559292 GN=DUR1,2 PE=1 SV=2
YDL212W	SHR3	1.191	0.0419583	108.7	91.3	12.26	16.27	0.007	1.914	3	1	2	1	210	23.5	4.75	endoplasmic reticulum;membrane	Secretory component protein SHR3 OS=Saccharomyces cerevisiae (strain ATCC 204508 / S288c) OX=559292 GN=SHR3 PE=1 SV=2
YNL055C	POR1	1.192	0.0356968	108.8	91.2	11.52	4.72	0	14.057	17	5	5	5	283	30.4	14.41	cytoplasm;membrane;mitochondrion	Mitochondrial outer membrane protein porin 1 OS=Saccharomyces cerevisiae (strain ATCC 204508 / S288c) OX=559292 GN=POR1 PE=1 SV=4
YLR447C	VMA6	1.192	0.0322766	108.8	91.2	6.92	9.29	0.005	2.272	3	1	2	1	345	39.8	4.7	membrane;vacuole	V-type proton ATPase subunit d OS=Saccharomyces cerevisiae (strain ATCC 204508 / S288c) OX=559292 GN=VMA6 PE=1 SV=2
YOR332W	VMA4	1.194	0.00042624	108.8	91.2	2.7	4.17	0	16.891	24	5	10	5	233	26.5	29.46	membrane;vacuole	V-type proton ATPase subunit E OS=Saccharomyces cerevisiae (strain ATCC 204508 / S288c) OX=559292 GN=VMA4 PE=1 SV=4
YBR251W	MRPS5	1.194	0.00502105	108.8	91.2	7.17	3.73	0	4.289	4	1	1	1	307	34.9	3.75	mitochondrion;ribosome	37S ribosomal protein S5, mitochondrial OS=Saccharomyces cerevisiae (strain ATCC 204508 / S288c) OX=559292 GN=MRPS5 PE=1 SV=1
YGR285C	ZUO1	1.196	0.272255	108.9	91.1	14.34	18.63	0	13.155	9	4	4	4	433	49	10.94	cytoplasm;mitochondrion;ribosome	Zuotin OS=Saccharomyces cerevisiae (strain ATCC 204508 / S288c) OX=559292 GN=ZUO1 PE=1 SV=1
YOR168W	GLN4	1.196	0.100515	108.9	91.1	13.63	6.27	0	10.838	4	4	5	4	809	93.1	10.56	cytoplasm;cytosol;mitochondrion	Glutamine--tRNA ligase OS=Saccharomyces cerevisiae (strain ATCC 204508 / S288c) OX=559292 GN=GLN4 PE=1 SV=2
YJL060W	BNA3	1.196	0.0329703	108.9	91.1	3.31	12.43	0	2.93	3	2	2	2	444	50.1	4.45	cytoplasm;mitochondrion	Probable kynurenine--oxoglutarate transaminase BNA3 OS=Saccharomyces cerevisiae (strain ATCC 204508 / S288c) OX=559292 GN=BNA3 PE=1 SV=1
YML026C; YDR450W	RPS18B; RPS18A	1.197	0.0696387	109	91	10.42	7.98	0	18.879	29	7	30	7	146	17	54.63	cytoplasm;cytosol;mitochondrion;ribosome	40S ribosomal protein S18-A OS=Saccharomyces cerevisiae (strain ATCC 204508 / S288c) OX=559292 GN=RPS18A PE=1 SV=1
YLR438C-A	LSM3	1.2	0.0775141	109.1	90.9	14.26	21.55	0.005	2.162	22	1	1	1	89	10	2.41	cytoplasm;nucleus;spliceosomal complex	U6 snRNA-associated Sm-like protein LSm3 OS=Saccharomyces cerevisiae (strain ATCC 204508 / S288c) OX=559292 GN=LSM3 PE=1 SV=1
YKL150W	MCR1	1.201	0.0101919	109.1	90.9	7.91	1.59	0.008	1.978	3	1	1	1	302	34.1	2.59	membrane;mitochondrion	NADH-cytochrome b5 reductase 2 OS=Saccharomyces cerevisiae (strain ATCC 204508 / S288c) OX=559292 GN=MCR1 PE=1 SV=1
YGL126W	SCS3	1.202	0.065991	109.2	90.8	10.23	3.78	0.007	1.933	2	1	1	1	380	42.7	2.27	endoplasmic reticulum;membrane	FIT family protein SCS3 OS=Saccharomyces cerevisiae (strain ATCC 204508 / S288c) OX=559292 GN=SCS3 PE=1 SV=1
YHR209W	CRG1	1.202	0.0263993	109.2	90.8	10.13	10.97	0.024	1.291	2	1	2	1	291	33.8	4.4	cytoplasm	Probable S-adenosylmethionine-dependent methyltransferase CRG1 OS=Saccharomyces cerevisiae (strain ATCC 204508 / S288c) OX=559292 GN=CRG1 PE=1 SV=1
YJR064W	CCT5	1.204	0.0714502	109.3	90.7	13.56	10.41	0	8.052	4	3	3	3	562	61.9	8.41	cytoplasm;cytosol;membrane	T-complex protein 1 subunit epsilon OS=Saccharomyces cerevisiae (strain ATCC 204508 / S288c) OX=559292 GN=CCT5 PE=1 SV=3
YGR018C	YGR018C	1.205	0.0923081	109.3	90.7	7.54	14.39	0.012	1.637	14	1	1	1	109	11.9	0		Uncharacterized protein YGR018C OS=Saccharomyces cerevisiae (strain ATCC 204508 / S288c) OX=559292 GN=YGR018C PE=4 SV=1
YDR177W	UBC1	1.205	0.018759	109.3	90.7	5.84	11.57	0.02	1.383	3	1	1	1	215	24.2	2.47	cytosol;nucleus;proteasome	Ubiquitin-conjugating enzyme E2 1 OS=Saccharomyces cerevisiae (strain ATCC 204508 / S288c) OX=559292 GN=UBC1 PE=1 SV=1
YBR263W	SHM1	1.206	0.0124961	109.3	90.7	8.18	9.5	0	13.676	10	6	7	6	490	53.7	18.98	mitochondrion	Serine hydroxymethyltransferase, mitochondrial OS=Saccharomyces cerevisiae (strain ATCC 204508 / S288c) OX=559292 GN=SHM1 PE=1 SV=2
YCL050C	APA1	1.206	0.0505309	109.4	90.6	13.31	4.17	0.011	1.751	2	1	1	1	321	36.5	2.72	cytoplasm;nucleus	Protein APA1 OS=Saccharomyces cerevisiae (strain ATCC 204508 / S288c) OX=559292 GN=APA1 PE=1 SV=4
YOL139C	CDC33	1.207	6.78074e-05	109.4	90.6	0.96	2.17	0	7.699	11	2	6	2	213	24.2	17.17	cytoplasm;nucleus;ribosome	Eukaryotic translation initiation factor 4E OS=Saccharomyces cerevisiae (strain ATCC 204508 / S288c) OX=559292 GN=CDC33 PE=1 SV=1
YIL074C	SER33	1.209	0.0016266	109.5	90.5	4.7	5.68	0	17.507	13	5	6	3	469	51.2	16.25	cytoplasm	D-3-phosphoglycerate dehydrogenase 2 OS=Saccharomyces cerevisiae (strain ATCC 204508 / S288c) OX=559292 GN=SER33 PE=1 SV=1
YPL160W	CDC60	1.211	0.064773	109.6	90.4	8.08	14.04	0	9.124	2	2	3	2	1090	124.1	8.19	cytoplasm;cytosol	Leucine--tRNA ligase, cytoplasmic OS=Saccharomyces cerevisiae (strain ATCC 204508 / S288c) OX=559292 GN=CDC60 PE=1 SV=1
YMR083W	ADH3	1.211	0.00226432	109.6	90.4	5.48	2.56	0	6.246	6	3	5	2	375	40.3	12.02	mitochondrion;organelle lumen	Alcohol dehydrogenase 3, mitochondrial OS=Saccharomyces cerevisiae (strain ATCC 204508 / S288c) OX=559292 GN=ADH3 PE=1 SV=2
YJL130C	URA2	1.212	0.000109772	109.6	90.4	2.41	3.29	0	66.07	10	22	37	21	2214	244.9	101.51	cytoplasm;mitochondrion	Protein URA2 OS=Saccharomyces cerevisiae (strain ATCC 204508 / S288c) OX=559292 GN=URA2 PE=1 SV=5
YHR158C	KEL1	1.213	0.0523441	109.6	90.4	10.8	10.86	0.007	1.904	1	1	1	1	1164	131	2.38	cytoplasm;membrane	Kelch repeat-containing protein 1 OS=Saccharomyces cerevisiae (strain ATCC 204508 / S288c) OX=559292 GN=KEL1 PE=1 SV=1
YMR217W	GUA1	1.214	0.00141728	109.7	90.3	6.59	5.85	0	8.155	6	4	4	4	525	58.4	10.25	cytoplasm;cytosol	GMP synthase [glutamine-hydrolyzing] OS=Saccharomyces cerevisiae (strain ATCC 204508 / S288c) OX=559292 GN=GUA1 PE=1 SV=4
YKR009C	FOX2	1.216	0.0112818	109.7	90.3	6.86	10.82	0.015	1.555	1	1	1	1	900	98.6	2.51		Peroxisomal hydratase-dehydrogenase-epimerase OS=Saccharomyces cerevisiae (strain ATCC 204508 / S288c) OX=559292 GN=FOX2 PE=2 SV=1
YMR031C	EIS1	1.219	0.094587	109.9	90.1	13.82	17.13	0	5.139	1	1	1	1	843	93.3	3.59	cytoplasm;extracellular;membrane;mitochondrion	Eisosome protein 1 OS=Saccharomyces cerevisiae (strain ATCC 204508 / S288c) OX=559292 GN=EIS1 PE=1 SV=1
YMR054W	STV1	1.22	0.339135	109.9	90.1	22.43	26.64	0	3.515	1	1	1	1	890	101.6	3.01	endosome;Golgi;membrane	V-type proton ATPase subunit a, Golgi isoform OS=Saccharomyces cerevisiae (strain ATCC 204508 / S288c) OX=559292 GN=STV1 PE=1 SV=2
YGR106C	VOA1	1.22	0.0701906	109.9	90.1	13.26	23.81	0.005	2.341	3	1	1	1	265	29.7	2.59	endoplasmic reticulum;membrane;vacuole	V0 assembly protein 1 OS=Saccharomyces cerevisiae (strain ATCC 204508 / S288c) OX=559292 GN=VOA1 PE=1 SV=1
YLL041C	SDH2	1.221	0.00560667	109.9	90.1	4.27	7.2	0	4.841	7	2	2	2	266	30.2	5.22	membrane;mitochondrion	Succinate dehydrogenase [ubiquinone] iron-sulfur subunit, mitochondrial OS=Saccharomyces cerevisiae (strain ATCC 204508 / S288c) OX=559292 GN=SDH2 PE=1 SV=1
YBR087W	RFC5	1.222	0.0356968	110	90	4.23	9.81	0	4.515	5	2	2	2	354	39.9	5.23	nucleus	Replication factor C subunit 5 OS=Saccharomyces cerevisiae (strain ATCC 204508 / S288c) OX=559292 GN=RFC5 PE=1 SV=1
YER174C	GRX4	1.224	0.786736	110.1	89.9	11.7	35.22	0.011	1.685	3	1	1	1	244	27.5	1.93	nucleus	Monothiol glutaredoxin-4 OS=Saccharomyces cerevisiae (strain ATCC 204508 / S288c) OX=559292 GN=GRX4 PE=1 SV=1
YNL178W	RPS3	1.226	0.00382389	110.2	89.8	5.47	7.62	0	48.063	41	11	68	11	240	26.5	214.3	cytoplasm;nucleus;ribosome	40S ribosomal protein S3 OS=Saccharomyces cerevisiae (strain ATCC 204508 / S288c) OX=559292 GN=RPS3 PE=1 SV=5
YML126C	ERG13	1.227	0.0890265	110.2	89.8	11.59	8.13	0	12.427	8	5	5	5	491	55	14.66	cytosol;nucleus	Hydroxymethylglutaryl-CoA synthase OS=Saccharomyces cerevisiae (strain ATCC 204508 / S288c) OX=559292 GN=ERG13 PE=1 SV=1
YPR074C	TKL1	1.227	0.0304566	110.2	89.8	11.66	7.86	0	3.683	1	1	1	1	680	73.8	3.48	cytoplasm	Transketolase 1 OS=Saccharomyces cerevisiae (strain ATCC 204508 / S288c) OX=559292 GN=TKL1 PE=1 SV=4
YOR270C	VPH1	1.228	0.0438975	110.2	89.8	11.97	15.81	0	23.512	8	8	19	8	840	95.5	55.32	membrane;vacuole	V-type proton ATPase subunit a, vacuolar isoform OS=Saccharomyces cerevisiae (strain ATCC 204508 / S288c) OX=559292 GN=VPH1 PE=1 SV=3
YCL043C	PDI1	1.228	0.00695453	110.2	89.8	7.49	4.19	0	17.46	10	6	6	6	522	58.2	18.44	endoplasmic reticulum;organelle lumen	Protein disulfide-isomerase OS=Saccharomyces cerevisiae (strain ATCC 204508 / S288c) OX=559292 GN=PDI1 PE=1 SV=2
YLR027C	AAT2	1.228	0.0323784	110.2	89.8	10.6	11.63	0	6.196	5	2	2	2	418	46	6.19	cytoplasm;cytosol;mitochondrion	Aspartate aminotransferase, cytoplasmic OS=Saccharomyces cerevisiae (strain ATCC 204508 / S288c) OX=559292 GN=AAT2 PE=1 SV=3
YLR070C	XYL2	1.232	0.016637	110.4	89.6	8.77	8.05	0.024	1.294	5	1	1	1	356	38.6	2.54		D-xylulose reductase OS=Saccharomyces cerevisiae (strain ATCC 204508 / S288c) OX=559292 GN=XYL2 PE=1 SV=1
YDL171C	GLT1	1.233	0.00231369	110.4	89.6	5.41	6.21	0	16.709	2	5	8	5	2145	238	20.12	mitochondrion	Glutamate synthase [NADH] OS=Saccharomyces cerevisiae (strain ATCC 204508 / S288c) OX=559292 GN=GLT1 PE=1 SV=2
YBR149W	ARA1	1.233	0.0817926	110.5	89.5	11.44	7.02	0	4.916	5	2	2	2	344	38.9	5.29	cytoplasm;cytosol	D-arabinose dehydrogenase [NAD(P)+] heavy chain OS=Saccharomyces cerevisiae (strain ATCC 204508 / S288c) OX=559292 GN=ARA1 PE=1 SV=1
YJR007W	SUI2	1.235	0.150029	110.5	89.5	9.5	15.46	0	4.499	5	2	2	2	304	34.7	4.96	cytoplasm;ribosome	Eukaryotic translation initiation factor 2 subunit alpha OS=Saccharomyces cerevisiae (strain ATCC 204508 / S288c) OX=559292 GN=SUI2 PE=1 SV=1
YPR163C	TIF3	1.236	0.00820698	110.5	89.5	6.85	9.19	0	7.521	5	2	2	2	436	48.5	5.65		Eukaryotic translation initiation factor 4B OS=Saccharomyces cerevisiae (strain ATCC 204508 / S288c) OX=559292 GN=TIF3 PE=1 SV=1
YLR356W	ATG33	1.243	0.110547	110.9	89.1	6.94	23.08	0.002	2.514	5	1	1	1	197	20.4	2.88	membrane;mitochondrion	Autophagy-related protein 33 OS=Saccharomyces cerevisiae (strain ATCC 204508 / S288c) OX=559292 GN=ATG33 PE=1 SV=1
YDL147W	RPN5	1.244	0.00381229	110.9	89.1	8.78	4.47	0	2.969	2	1	1	1	445	51.7	3.37	proteasome	26S proteasome regulatory subunit RPN5 OS=Saccharomyces cerevisiae (strain ATCC 204508 / S288c) OX=559292 GN=RPN5 PE=1 SV=3
YOR046C	DBP5	1.244	0.235426	110.9	89.1	9.49	16.14	0.001	2.784	4	1	2	1	482	53.8	4.56	cytoplasm;membrane;nucleus;spliceosomal complex	ATP-dependent RNA helicase DBP5 OS=Saccharomyces cerevisiae (strain ATCC 204508 / S288c) OX=559292 GN=DBP5 PE=1 SV=2
YLR148W	PEP3	1.244	0.0093867	110.9	89.1	8.04	12.94	0.024	1.273	1	1	1	1	918	107.3	2.65	cytosol;membrane;vacuole	Vacuolar membrane protein PEP3 OS=Saccharomyces cerevisiae (strain ATCC 204508 / S288c) OX=559292 GN=PEP3 PE=1 SV=1
YJL101C	GSH1	1.245	0.00592455	110.9	89.1	2.85	8.01	0.002	2.529	2	1	1	1	678	78.2	2.59	cytoplasm	Glutamate--cysteine ligase OS=Saccharomyces cerevisiae (strain ATCC 204508 / S288c) OX=559292 GN=GSH1 PE=1 SV=1
YER125W	RSP5	1.246	0.00175163	111	89	6.01	3.58	0	3.893	1	1	1	1	809	91.8	3.16	cytoplasm;cytoskeleton;Golgi;membrane;mitochondrion;nucleus	E3 ubiquitin-protein ligase RSP5 OS=Saccharomyces cerevisiae (strain ATCC 204508 / S288c) OX=559292 GN=RSP5 PE=1 SV=1
YNL001W	DOM34	1.246	0.107534	111	89	11.95	8.23	0.024	1.261	3	1	2	1	386	44	1.98	cytoplasm	Protein DOM34 OS=Saccharomyces cerevisiae (strain ATCC 204508 / S288c) OX=559292 GN=DOM34 PE=1 SV=2
YGR183C	QCR9	1.247	0.0772934	111	89	12.37	8.29	0	3.6	17	1	1	1	66	7.5	2.47	membrane;mitochondrion	Cytochrome b-c1 complex subunit 9, mitochondrial OS=Saccharomyces cerevisiae (strain ATCC 204508 / S288c) OX=559292 GN=QCR9 PE=1 SV=2
YBL076C	ILS1	1.249	0.0153119	111.1	88.9	8.87	7.8	0	24.876	8	9	11	9	1072	122.9	29.53	cytoplasm;cytosol	Isoleucine--tRNA ligase, cytoplasmic OS=Saccharomyces cerevisiae (strain ATCC 204508 / S288c) OX=559292 GN=ILS1 PE=1 SV=1
YLR179C	YLR179C	1.252	0.166124	111.2	88.8	20.24	19.85	0	3.063	4	1	1	1	201	22.1	2.18	cytoplasm;nucleus	Uncharacterized protein YLR179C OS=Saccharomyces cerevisiae (strain ATCC 204508 / S288c) OX=559292 GN=YLR179C PE=1 SV=1
YKL182W	FAS1	1.253	0.00548315	111.2	88.8	8.05	3.01	0	38.741	6	13	14	13	2051	228.5	39.8	cytoplasm;cytosol;mitochondrion	Fatty acid synthase subunit beta OS=Saccharomyces cerevisiae (strain ATCC 204508 / S288c) OX=559292 GN=FAS1 PE=1 SV=2
YJL167W	ERG20	1.253	0.0273923	111.2	88.8	15.88	2.64	0	4.119	3	1	4	1	352	40.5	10.25	cytoplasm;endoplasmic reticulum	Farnesyl pyrophosphate synthase OS=Saccharomyces cerevisiae (strain ATCC 204508 / S288c) OX=559292 GN=ERG20 PE=1 SV=2
YDR023W	SES1	1.256	0.00552096	111.3	88.7	8.59	5.92	0	19.985	12	8	8	8	462	53.3	22.18	cytoplasm;cytosol	Serine--tRNA ligase, cytoplasmic OS=Saccharomyces cerevisiae (strain ATCC 204508 / S288c) OX=559292 GN=SES1 PE=1 SV=2
YPL061W	ALD6	1.256	6.86929e-06	111.3	88.7	1.99	2.01	0	7.042	4	3	10	3	500	54.4	27.99	cytoplasm;cytosol;mitochondrion	Magnesium-activated aldehyde dehydrogenase, cytosolic OS=Saccharomyces cerevisiae (strain ATCC 204508 / S288c) OX=559292 GN=ALD6 PE=1 SV=4
YNL220W	ADE12	1.257	0.000730632	111.4	88.6	3.05	5.02	0	13.12	11	5	5	5	433	48.2	14.53	cytoplasm	Adenylosuccinate synthetase OS=Saccharomyces cerevisiae (strain ATCC 204508 / S288c) OX=559292 GN=ADE12 PE=1 SV=3
YBR039W	ATP3	1.258	0.000552491	111.4	88.6	4.18	5.27	0	22.953	24	7	11	7	311	34.3	31.52	membrane;mitochondrion	ATP synthase subunit gamma, mitochondrial OS=Saccharomyces cerevisiae (strain ATCC 204508 / S288c) OX=559292 GN=ATP3 PE=1 SV=1
YDR100W	TVP15	1.259	0.126569	111.4	88.6	4.94	14.36	0.011	1.673	14	1	1	1	143	15.9	0	Golgi;membrane	Golgi apparatus membrane protein TVP15 OS=Saccharomyces cerevisiae (strain ATCC 204508 / S288c) OX=559292 GN=TVP15 PE=1 SV=1
YDR427W	RPN9	1.261	0.118557	111.5	88.5	14.26	10.96	0	3.349	2	1	1	1	393	45.8	3.21	cytosol;nucleus;proteasome	26S proteasome regulatory subunit RPN9 OS=Saccharomyces cerevisiae (strain ATCC 204508 / S288c) OX=559292 GN=RPN9 PE=1 SV=1
YGR218W	CRM1	1.265	0.0195483	111.7	88.3	8.7	13.86	0	11.796	3	4	4	4	1084	124	11.92	chromosome;cytoplasm;nucleus	Exportin-1 OS=Saccharomyces cerevisiae (strain ATCC 204508 / S288c) OX=559292 GN=CRM1 PE=1 SV=1
YMR300C	ADE4	1.265	0.0652506	111.7	88.3	14.79	11.71	0.007	1.886	1	1	1	1	510	56.7	2.22	cytoplasm	Amidophosphoribosyltransferase OS=Saccharomyces cerevisiae (strain ATCC 204508 / S288c) OX=559292 GN=ADE4 PE=1 SV=2
YER089C	PTC2	1.268	0.00288906	111.8	88.2	8.12	7.18	0	5.74	6	3	3	3	464	50.4	7.9	cytoplasm;nucleus	Protein phosphatase 2C homolog 2 OS=Saccharomyces cerevisiae (strain ATCC 204508 / S288c) OX=559292 GN=PTC2 PE=1 SV=1
YLL050C	COF1	1.268	0.00852	111.8	88.2	5.67	9.72	0	4.239	10	1	1	1	143	15.9	3.28	cytoplasm;cytoskeleton;membrane;nucleus	Cofilin OS=Saccharomyces cerevisiae (strain ATCC 204508 / S288c) OX=559292 GN=COF1 PE=1 SV=1
YOR124C	UBP2	1.268	0.133166	111.8	88.2	19.35	12.92	0.02	1.37	1	1	1	1	1272	146.3	1.82	cytoplasm	Ubiquitin carboxyl-terminal hydrolase 2 OS=Saccharomyces cerevisiae (strain ATCC 204508 / S288c) OX=559292 GN=UBP2 PE=1 SV=2
YGL026C	TRP5	1.269	0.002172	111.8	88.2	7.9	4.9	0	6.086	3	3	3	3	707	76.6	6.93	cytoplasm;nucleus	Tryptophan synthase OS=Saccharomyces cerevisiae (strain ATCC 204508 / S288c) OX=559292 GN=TRP5 PE=1 SV=1
YOR065W	CYT1	1.27	0.39907	111.9	88.1	16.61	23.15	0	4.279	6	1	1	1	309	34	2.22	cytosol;membrane;mitochondrion	Cytochrome c1, heme protein, mitochondrial OS=Saccharomyces cerevisiae (strain ATCC 204508 / S288c) OX=559292 GN=CYT1 PE=1 SV=1
YFL004W	VTC2	1.271	0.00541262	111.9	88.1	8.46	9.66	0	16.993	7	7	7	7	828	95.4	19.36	endoplasmic reticulum;Golgi;membrane;vacuole	Vacuolar transporter chaperone 2 OS=Saccharomyces cerevisiae (strain ATCC 204508 / S288c) OX=559292 GN=VTC2 PE=1 SV=1
YLR355C	ILV5	1.274	0.002172	112	88	5.45	7.18	0	15.917	11	5	17	5	395	44.3	43.32	mitochondrion	Ketol-acid reductoisomerase, mitochondrial OS=Saccharomyces cerevisiae (strain ATCC 204508 / S288c) OX=559292 GN=ILV5 PE=1 SV=1
YGR185C	TYS1	1.274	0.00565879	112.1	87.9	7.45	1.95	0	11.15	10	5	5	5	394	44	13.8	cytoplasm;nucleus	Tyrosine--tRNA ligase, cytoplasmic OS=Saccharomyces cerevisiae (strain ATCC 204508 / S288c) OX=559292 GN=TYS1 PE=1 SV=3
YGR192C	TDH3	1.276	0.00534309	112.1	87.9	7.18	0.84	0	45.286	33	15	59	2	332	35.7	139.07	cytoplasm;cytosol;membrane;mitochondrion;nucleus	Glyceraldehyde-3-phosphate dehydrogenase 3 OS=Saccharomyces cerevisiae (strain ATCC 204508 / S288c) OX=559292 GN=TDH3 PE=1 SV=3
YPL145C	KES1	1.277	0.016637	112.2	87.8	9.38	11.51	0.005	2.268	2	1	1	1	434	49.5	2.41	cytoplasm;cytosol;Golgi;membrane	Oxysterol-binding protein homolog 4 OS=Saccharomyces cerevisiae (strain ATCC 204508 / S288c) OX=559292 GN=KES1 PE=1 SV=1
YNL252C	MRPL17	1.278	0.0332335	112.2	87.8	9.75	10.6	0.001	2.67	3	1	1	1	281	32.2	3.01	mitochondrion;ribosome	54S ribosomal protein L17, mitochondrial OS=Saccharomyces cerevisiae (strain ATCC 204508 / S288c) OX=559292 GN=MRPL17 PE=1 SV=2
YBL064C	PRX1	1.278	0.0137874	112.2	87.8	8.59	13.37	0.005	2.223	6	1	1	1	261	29.5	2.18	mitochondrion	Peroxiredoxin PRX1, mitochondrial OS=Saccharomyces cerevisiae (strain ATCC 204508 / S288c) OX=559292 GN=PRX1 PE=1 SV=1
YKR070W	YKR070W	1.279	0.000934354	112.2	87.8	4.75	6.31	0	4.322	4	2	2	2	352	39.4	5.42	mitochondrion	Uncharacterized protein YKR070W OS=Saccharomyces cerevisiae (strain ATCC 204508 / S288c) OX=559292 GN=YKR070W PE=1 SV=1
YOL097C	WRS1	1.279	0.066704	112.3	87.7	10.22	12.7	0.001	2.796	2	1	1	1	432	49.3	2.98	cytoplasm;cytosol	Tryptophan--tRNA ligase, cytoplasmic OS=Saccharomyces cerevisiae (strain ATCC 204508 / S288c) OX=559292 GN=WRS1 PE=1 SV=1
YDR226W	ADK1	1.28	0.0173529	112.3	87.7	9.06	7.15	0	4.621	8	2	2	2	222	24.2	5.69	cytoplasm;cytosol;mitochondrion	Adenylate kinase OS=Saccharomyces cerevisiae (strain ATCC 204508 / S288c) OX=559292 GN=ADK1 PE=1 SV=2
YDR099W	BMH2	1.281	0.00132553	112.3	87.7	6.14	2.08	0	17.761	19	6	9	1	273	31	23.98	cytoplasm;membrane;nucleus	Protein BMH2 OS=Saccharomyces cerevisiae (strain ATCC 204508 / S288c) OX=559292 GN=BMH2 PE=1 SV=3
YDR019C	GCV1	1.285	0.620962	112.5	87.5	29.43	7.87	0.024	1.247	2	1	1	1	400	44.4	2.41	mitochondrion	Aminomethyltransferase, mitochondrial OS=Saccharomyces cerevisiae (strain ATCC 204508 / S288c) OX=559292 GN=GCV1 PE=1 SV=2
YPL240C	HSP82	1.286	0.000350569	112.5	87.5	5.43	4.82	0	62.944	23	16	30	2	709	81.4	96.99	cytoplasm	ATP-dependent molecular chaperone HSP82 OS=Saccharomyces cerevisiae (strain ATCC 204508 / S288c) OX=559292 GN=HSP82 PE=1 SV=1
YHR174W	ENO2	1.286	0.0287945	112.5	87.5	10.49	6.48	0	41.322	22	11	46	3	437	46.9	144.36	cytoplasm;cytosol;membrane;mitochondrion;vacuole	Enolase 2 OS=Saccharomyces cerevisiae (strain ATCC 204508 / S288c) OX=559292 GN=ENO2 PE=1 SV=2
YAL035W	FUN12	1.286	0.00338978	112.5	87.5	12.07	9.74	0	7.358	3	3	3	3	1002	112.2	7.68	cytoplasm;cytosol;mitochondrion	Eukaryotic translation initiation factor 5B OS=Saccharomyces cerevisiae (strain ATCC 204508 / S288c) OX=559292 GN=FUN12 PE=1 SV=2
YEL071W	DLD3	1.288	0.0176679	112.6	87.4	4.48	12.89	0	4.505	3	2	2	2	496	55.2	5.01	cytoplasm;mitochondrion	D-2-hydroxyglutarate--pyruvate transhydrogenase DLD3 OS=Saccharomyces cerevisiae (strain ATCC 204508 / S288c) OX=559292 GN=DLD3 PE=1 SV=1
YHR019C	DED81	1.292	0.000829204	112.7	87.3	3.71	6.1	0	22.756	15	8	10	8	554	62.2	31.52	cytoplasm;cytosol	Asparagine--tRNA ligase, cytoplasmic OS=Saccharomyces cerevisiae (strain ATCC 204508 / S288c) OX=559292 GN=DED81 PE=1 SV=1
YMR134W	YMR134W; ERG29	1.297	0.00562512	112.9	87.1	8.94	8.62	0.002	2.516	3	1	1	1	237	27.9	2.3	cytoplasm;endoplasmic reticulum;membrane	Ergosterol biosynthesis protein 29 OS=Saccharomyces cerevisiae (strain ATCC 204508 / S288c) OX=559292 GN=ERG29 PE=1 SV=1
YDR001C	NTH1	1.298	0.016848	113	87	9.65	8	0	7.234	3	3	3	3	751	85.8	7.65	cytoplasm	Neutral trehalase OS=Saccharomyces cerevisiae (strain ATCC 204508 / S288c) OX=559292 GN=NTH1 PE=1 SV=3
YBR011C	IPP1	1.3	0.00176394	113	87	6.36	6.17	0	13.822	16	4	9	4	287	32.3	25.97	cytoplasm;nucleus	Inorganic pyrophosphatase OS=Saccharomyces cerevisiae (strain ATCC 204508 / S288c) OX=559292 GN=IPP1 PE=1 SV=4
YKL085W	MDH1	1.301	0.000189472	113.1	86.9	3.55	4.9	0	12.763	14	3	3	3	334	35.6	9.95	mitochondrion;organelle lumen	Malate dehydrogenase, mitochondrial OS=Saccharomyces cerevisiae (strain ATCC 204508 / S288c) OX=559292 GN=MDH1 PE=1 SV=2
YPL019C	VTC3	1.304	0.0124012	113.2	86.8	10.54	12.09	0	20.177	8	7	9	7	835	96.5	23.95	endoplasmic reticulum;Golgi;membrane;vacuole	Vacuolar transporter chaperone 3 OS=Saccharomyces cerevisiae (strain ATCC 204508 / S288c) OX=559292 GN=VTC3 PE=1 SV=1
YBR093C	PHO5	1.306	0.0716005	113.3	86.7	12.75	21.46	0.001	2.686	2	1	1	1	467	52.8	2.8	extracellular	Repressible acid phosphatase OS=Saccharomyces cerevisiae (strain ATCC 204508 / S288c) OX=559292 GN=PHO5 PE=1 SV=2
YAL005C	SSA1	1.31	5.62117e-05	113.4	86.6	3.59	2.3	0	73.236	39	20	37	4	642	69.6	108.32	cytoplasm;cytosol;extracellular;membrane;nucleus	Heat shock protein SSA1 OS=Saccharomyces cerevisiae (strain ATCC 204508 / S288c) OX=559292 GN=SSA1 PE=1 SV=4
	GRS1	1.31	3.77503e-06	113.4	86.6	1.71	1.85	0	24.403	12	8	8	8	690	78.1	20.34	cytoplasm;mitochondrion;organelle lumen	Glycine--tRNA ligase 1, mitochondrial OS=Saccharomyces cerevisiae (strain ATCC 204508 / S288c) OX=559292 GN=GRS1 PE=1 SV=3
YIL033C	BCY1	1.312	0.0106286	113.5	86.5	8.95	10.08	0.009	1.818	2	1	1	1	416	47.2	2.22	cytoplasm;membrane;nucleus	cAMP-dependent protein kinase regulatory subunit OS=Saccharomyces cerevisiae (strain ATCC 204508 / S288c) OX=559292 GN=BCY1 PE=1 SV=4
YHR193C	EGD2	1.312	0.135916	113.5	86.5	11.81	25.18	0.009	1.795	4	1	1	1	174	18.7	3.07	cytoplasm;nucleus	Nascent polypeptide-associated complex subunit alpha OS=Saccharomyces cerevisiae (strain ATCC 204508 / S288c) OX=559292 GN=EGD2 PE=1 SV=3
YEL060C	PRB1	1.314	0.00693945	113.6	86.4	10.76	7.06	0	3.211	1	1	1	1	635	69.6	3.31	organelle lumen;vacuole	Cerevisin OS=Saccharomyces cerevisiae (strain ATCC 204508 / S288c) OX=559292 GN=PRB1 PE=1 SV=1
YAL038W	CDC19	1.317	0.0129853	113.7	86.3	5.91	13.62	0	93.166	37	17	68	17	500	54.5	217.17	cytoplasm;membrane	Pyruvate kinase 1 OS=Saccharomyces cerevisiae (strain ATCC 204508 / S288c) OX=559292 GN=CDC19 PE=1 SV=2
YBR196C	PGI1	1.318	0.00163109	113.7	86.3	7.44	8.66	0	6.904	5	3	4	3	554	61.3	10.5	cytoplasm;membrane;mitochondrion	Glucose-6-phosphate isomerase OS=Saccharomyces cerevisiae (strain ATCC 204508 / S288c) OX=559292 GN=PGI1 PE=1 SV=3
YIL125W	KGD1	1.319	0.0126072	113.8	86.2	14.1	9.21	0	21.456	7	6	9	6	1014	114.3	28.11	cytosol;mitochondrion;organelle lumen	2-oxoglutarate dehydrogenase, mitochondrial OS=Saccharomyces cerevisiae (strain ATCC 204508 / S288c) OX=559292 GN=KGD1 PE=1 SV=2
YNL037C	IDH1	1.324	0.00252533	113.9	86.1	8.58	7.42	0	7.1	7	2	2	2	360	39.3	5.81	cytosol;mitochondrion;organelle lumen	Isocitrate dehydrogenase [NAD] subunit 1, mitochondrial OS=Saccharomyces cerevisiae (strain ATCC 204508 / S288c) OX=559292 GN=IDH1 PE=1 SV=2
YPR145W	ASN1	1.326	0.0165949	114	86	9.36	10.5	0	6.438	3	2	2	1	572	64.4	6.07	cytoplasm	Asparagine synthetase [glutamine-hydrolyzing] 1 OS=Saccharomyces cerevisiae (strain ATCC 204508 / S288c) OX=559292 GN=ASN1 PE=1 SV=2
YDR328C	SKP1	1.326	0.0772934	114	86	13.24	14.39	0	6.072	12	2	2	2	194	22.3	5.49	chromosome;cytoplasm;nucleus	Suppressor of kinetochore protein 1 OS=Saccharomyces cerevisiae (strain ATCC 204508 / S288c) OX=559292 GN=SKP1 PE=1 SV=2
YOR375C	GDH1	1.328	0.00029366	114.1	85.9	3.51	5.41	0	8.772	12	3	3	3	454	49.5	9.73	cytoplasm;cytosol;nucleus	NADP-specific glutamate dehydrogenase 1 OS=Saccharomyces cerevisiae (strain ATCC 204508 / S288c) OX=559292 GN=GDH1 PE=1 SV=2
YFR006W	YFR006W	1.328	0.026928	114.1	85.9	15.44	10.01	0.009	1.808	1	1	1	1	535	61.7	2.38	cytoplasm;membrane	Uncharacterized peptidase YFR006W OS=Saccharomyces cerevisiae (strain ATCC 204508 / S288c) OX=559292 GN=YFR006W PE=1 SV=1
YHR039C	MSC7	1.335	0.0445937	114.3	85.7	15.33	13.68	0	3.601	3	2	2	2	644	71.3	2.99	endoplasmic reticulum	Putative aldehyde dehydrogenase-like protein YHR039C OS=Saccharomyces cerevisiae (strain ATCC 204508 / S288c) OX=559292 GN=MSC7 PE=1 SV=1
YGR241C	YAP1802	1.335	0.000277015	114.4	85.6	2.51	4.93	0.011	1.753	1	1	1	1	568	64.3	2.69	cytoplasm;cytosol;membrane	Clathrin coat assembly protein AP180B OS=Saccharomyces cerevisiae (strain ATCC 204508 / S288c) OX=559292 GN=YAP1802 PE=1 SV=1
YHR216W	IMD2	1.336	0.000822032	114.4	85.6	7.09	5.19	0	6.362	3	2	2	1	523	56.5	6.33	chromosome;cytoplasm	Inosine-5'-monophosphate dehydrogenase 2 OS=Saccharomyces cerevisiae (strain ATCC 204508 / S288c) OX=559292 GN=IMD2 PE=1 SV=1
YDR381W	YRA1	1.336	0.055105	114.4	85.6	15.76	13.07	0.005	2.197	4	1	1	1	226	24.9	2.54	nucleus	RNA annealing protein YRA1 OS=Saccharomyces cerevisiae (strain ATCC 204508 / S288c) OX=559292 GN=YRA1 PE=1 SV=2
YHL019C	APM2	1.337	0.0120284	114.4	85.6	8.5	15.45	0.005	2.213	4	1	1	1	605	69.9	0	membrane;nucleus	Adaptin medium chain homolog APM2 OS=Saccharomyces cerevisiae (strain ATCC 204508 / S288c) OX=559292 GN=APM2 PE=1 SV=1
YER177W	BMH1	1.34	0.11696	114.5	85.5	25.73	11.03	0	17.727	20	6	11	1	267	30.1	31.85	cytoplasm;membrane;nucleus	Protein BMH1 OS=Saccharomyces cerevisiae (strain ATCC 204508 / S288c) OX=559292 GN=BMH1 PE=1 SV=4
YML057W	CMP2	1.341	0.0241232	114.6	85.4	11.72	12.7	0.02	1.393	1	1	1	1	604	68.5	2.36	cytoplasm	Serine/threonine-protein phosphatase 2B catalytic subunit A2 OS=Saccharomyces cerevisiae (strain ATCC 204508 / S288c) OX=559292 GN=CMP2 PE=1 SV=2
YGR282C	BGL2	1.344	0.000109772	114.7	85.3	5.36	3.55	0	11.131	12	4	6	4	313	34.1	16.83	extracellular;vacuole	Glucan 1,3-beta-glucosidase OS=Saccharomyces cerevisiae (strain ATCC 204508 / S288c) OX=559292 GN=BGL2 PE=1 SV=1
YNL265C	IST1	1.347	0.00497262	114.8	85.2	9.79	8.01	0	4.93	4	1	1	1	298	34.5	4.03	cytoplasm;endosome	Vacuolar protein sorting-associated protein IST1 OS=Saccharomyces cerevisiae (strain ATCC 204508 / S288c) OX=559292 GN=IST1 PE=1 SV=1
YOR184W	SER1	1.347	0.00410253	114.8	85.2	6.78	10.59	0	4.125	4	1	1	1	395	43.4	2.88	cytoplasm	Phosphoserine aminotransferase OS=Saccharomyces cerevisiae (strain ATCC 204508 / S288c) OX=559292 GN=SER1 PE=1 SV=1
Q0250	COX2	1.347	0.199654	114.8	85.2	20.94	9.17	0.007	1.897	2	1	2	1	251	28.5	4.55	membrane;mitochondrion	Cytochrome c oxidase subunit 2 OS=Saccharomyces cerevisiae (strain ATCC 204508 / S288c) OX=559292 GN=COX2 PE=1 SV=1
YER133W	GLC7	1.35	0.000765539	114.9	85.1	3.12	6.7	0	7.785	5	1	10	1	312	35.9	45.76	cytoplasm;nucleus	Serine/threonine-protein phosphatase PP1-2 OS=Saccharomyces cerevisiae (strain ATCC 204508 / S288c) OX=559292 GN=GLC7 PE=1 SV=1
YDR188W	CCT6	1.35	0.186025	114.9	85.1	11.46	32.45	0	5.527	3	2	2	2	546	59.9	2.73	cytoplasm	T-complex protein 1 subunit zeta OS=Saccharomyces cerevisiae (strain ATCC 204508 / S288c) OX=559292 GN=CCT6 PE=1 SV=1
YMR261C	TPS3	1.35	0.00393363	114.9	85.1	10.15	7.92	0	4.639	2	2	2	2	1054	118.8	5.39	cytoplasm	Trehalose synthase complex regulatory subunit TPS3 OS=Saccharomyces cerevisiae (strain ATCC 204508 / S288c) OX=559292 GN=TPS3 PE=1 SV=3
YJL138C; YKR059W	TIF2; TIF1	1.355	0.000426198	115.1	84.9	6.32	3.17	0	21.266	14	7	9	7	395	44.7	26.2	cytoplasm;membrane;ribosome	ATP-dependent RNA helicase eIF4A OS=Saccharomyces cerevisiae (strain ATCC 204508 / S288c) OX=559292 GN=TIF1 PE=1 SV=3
YCR011C	ADP1	1.355	0.00765248	115.1	84.9	5.12	12.19	0	4.381	1	1	1	1	1049	117.2	3.56	cytoplasm;endoplasmic reticulum;membrane;vacuole	Probable ATP-dependent permease OS=Saccharomyces cerevisiae (strain ATCC 204508 / S288c) OX=559292 GN=ADP1 PE=1 SV=2
YFL014W	HSP12	1.357	0.0336223	115.1	84.9	18.37	10.03	0	15.705	39	4	6	4	109	11.7	21.45	cytoplasm;cytosol;endosome;membrane;nucleus	12 kDa heat shock protein OS=Saccharomyces cerevisiae (strain ATCC 204508 / S288c) OX=559292 GN=HSP12 PE=1 SV=1
YOR230W	WTM1	1.358	0.016452	115.2	84.8	13.39	11.23	0	8.006	8	2	3	2	437	48.4	9.39	cytoplasm;nucleus	Transcriptional modulator WTM1 OS=Saccharomyces cerevisiae (strain ATCC 204508 / S288c) OX=559292 GN=WTM1 PE=1 SV=1
YBR249C	ARO4	1.361	0.000339105	115.3	84.7	4.54	6.28	0	21.278	16	6	14	4	370	39.7	38.04	cytoplasm;nucleus	Phospho-2-dehydro-3-deoxyheptonate aldolase, tyrosine-inhibited OS=Saccharomyces cerevisiae (strain ATCC 204508 / S288c) OX=559292 GN=ARO4 PE=1 SV=2
YKL035W	UGP1	1.361	0.00184693	115.3	84.7	8.26	3.44	0	9.942	7	5	5	5	499	56	12.9	cytoplasm;membrane	UTP--glucose-1-phosphate uridylyltransferase OS=Saccharomyces cerevisiae (strain ATCC 204508 / S288c) OX=559292 GN=UGP1 PE=1 SV=1
YNL104C	LEU4	1.362	0.00213052	115.3	84.7	6.47	8.81	0	28.768	15	8	13	4	619	68.4	40.05	cytoplasm;mitochondrion	2-isopropylmalate synthase OS=Saccharomyces cerevisiae (strain ATCC 204508 / S288c) OX=559292 GN=LEU4 PE=1 SV=1
YBR026C	ETR1	1.362	0.00252265	115.3	84.7	4.65	10.16	0	3.623	3	1	1	1	380	42	3.75	mitochondrion;organelle lumen	Enoyl-[acyl-carrier-protein] reductase, mitochondrial OS=Saccharomyces cerevisiae (strain ATCC 204508 / S288c) OX=559292 GN=ETR1 PE=1 SV=3
YLR359W	ADE13	1.363	0.0248543	115.3	84.7	7.36	14.98	0	10.969	6	3	3	3	482	54.5	10.24		Adenylosuccinate lyase OS=Saccharomyces cerevisiae (strain ATCC 204508 / S288c) OX=559292 GN=ADE13 PE=1 SV=1
YER073W	ALD5	1.364	0.0332188	115.4	84.6	13.29	5.33	0	2.987	2	1	1	1	520	56.7	2.93	mitochondrion;organelle lumen	Aldehyde dehydrogenase 5, mitochondrial OS=Saccharomyces cerevisiae (strain ATCC 204508 / S288c) OX=559292 GN=ALD5 PE=1 SV=4
YER110C	KAP123	1.366	0.0197392	115.5	84.5	13.45	5.1	0	8.587	2	2	3	2	1113	122.5	10.28	cytoplasm;membrane;nucleus	Importin subunit beta-4 OS=Saccharomyces cerevisiae (strain ATCC 204508 / S288c) OX=559292 GN=KAP123 PE=1 SV=1
YLR270W	DCS1	1.366	0.000729734	115.5	84.5	8.35	4.91	0	4.99	5	2	2	2	350	40.7	5.11	cytoplasm;mitochondrion;nucleus	m7GpppX diphosphatase OS=Saccharomyces cerevisiae (strain ATCC 204508 / S288c) OX=559292 GN=DCS1 PE=1 SV=1
YDL185W	VMA1	1.369	7.52756e-05	115.6	84.4	4.82	4.38	0	21.329	7	8	9	8	1071	118.6	27.67	membrane;vacuole	V-type proton ATPase catalytic subunit A OS=Saccharomyces cerevisiae (strain ATCC 204508 / S288c) OX=559292 GN=VMA1 PE=1 SV=3
YNL108C	YNL108C	1.369	0.118879	115.6	84.4	21.29	17.61	0	4.126	4	1	1	1	270	30.7	2.75	cytoplasm;nucleus	Uncharacterized protein YNL108C OS=Saccharomyces cerevisiae (strain ATCC 204508 / S288c) OX=559292 GN=YNL108C PE=1 SV=1
YGR244C	LSC2	1.38	0.0273588	116	84	15.05	12.01	0	8.602	7	4	6	4	427	46.9	16.26	mitochondrion	Succinate--CoA ligase [ADP-forming] subunit beta, mitochondrial OS=Saccharomyces cerevisiae (strain ATCC 204508 / S288c) OX=559292 GN=LSC2 PE=1 SV=1
YDL131W	LYS21	1.382	0.0140023	116	84	6.27	16.98	0	16.23	10	7	8	1	440	48.6	22.59	mitochondrion;nucleus	Homocitrate synthase, mitochondrial OS=Saccharomyces cerevisiae (strain ATCC 204508 / S288c) OX=559292 GN=LYS21 PE=1 SV=1
YDR158W	HOM2	1.384	0.000998687	116.1	83.9	5.19	8.03	0	10.224	9	2	2	2	365	39.5	7.37	cytoplasm;membrane;nucleus	Aspartate-semialdehyde dehydrogenase OS=Saccharomyces cerevisiae (strain ATCC 204508 / S288c) OX=559292 GN=HOM2 PE=1 SV=1
YKL056C	TMA19	1.387	0.0259335	116.2	83.8	13.62	7.46	0	11.415	17	4	4	4	167	18.7	11.42	cytoplasm;cytoskeleton;cytosol;mitochondrion;ribosome	Translationally-controlled tumor protein homolog OS=Saccharomyces cerevisiae (strain ATCC 204508 / S288c) OX=559292 GN=TMA19 PE=1 SV=1
YKL157W	APE2	1.387	0.00246057	116.2	83.8	5.06	10.31	0	5.345	2	2	3	2	952	107.7	8.96	cytoplasm;extracellular;mitochondrion;nucleus	Aminopeptidase 2, mitochondrial OS=Saccharomyces cerevisiae (strain ATCC 204508 / S288c) OX=559292 GN=APE2 PE=1 SV=4
YHR039C-A	VMA10	1.388	0.00511069	116.2	83.8	10.93	13.44	0	4.786	9	1	1	1	114	12.7	3.82	membrane	V-type proton ATPase subunit G OS=Saccharomyces cerevisiae (strain ATCC 204508 / S288c) OX=559292 GN=VMA10 PE=1 SV=1
YHR183W	GND1	1.389	8.4251e-05	116.3	83.7	3.97	5.25	0	13.407	10	4	4	4	489	53.5	11.51	cytoplasm;mitochondrion	6-phosphogluconate dehydrogenase, decarboxylating 1 OS=Saccharomyces cerevisiae (strain ATCC 204508 / S288c) OX=559292 GN=GND1 PE=1 SV=1
YLR439W	MRPL4	1.39	0.00523495	116.3	83.7	11.35	7.39	0	3.968	3	1	1	1	319	36.9	3.34	mitochondrion;ribosome	54S ribosomal protein L4, mitochondrial OS=Saccharomyces cerevisiae (strain ATCC 204508 / S288c) OX=559292 GN=MRPL4 PE=1 SV=2
YOR142W	LSC1	1.39	0.000260888	116.3	83.7	6.61	6.28	0.015	1.565	2	1	1	1	329	35	2.67	mitochondrion	Succinate--CoA ligase [ADP-forming] subunit alpha, mitochondrial OS=Saccharomyces cerevisiae (strain ATCC 204508 / S288c) OX=559292 GN=LSC1 PE=1 SV=1
YER081W	SER3	1.391	0.000100731	116.4	83.6	4.11	5.82	0	13.284	8	3	12	1	469	51.2	35.54	cytoplasm	D-3-phosphoglycerate dehydrogenase 1 OS=Saccharomyces cerevisiae (strain ATCC 204508 / S288c) OX=559292 GN=SER3 PE=1 SV=1
YPR033C	HTS1	1.394	0.00205153	116.5	83.5	8.99	6.32	0	12.2	6	3	3	3	546	59.9	9.39	cytoplasm;mitochondrion	Histidine--tRNA ligase, mitochondrial OS=Saccharomyces cerevisiae (strain ATCC 204508 / S288c) OX=559292 GN=HTS1 PE=1 SV=2
YIL094C	LYS12	1.397	0.00751027	116.6	83.4	6.73	15.18	0	8.342	6	3	3	3	371	40	9.09	mitochondrion	Homoisocitrate dehydrogenase, mitochondrial OS=Saccharomyces cerevisiae (strain ATCC 204508 / S288c) OX=559292 GN=LYS12 PE=1 SV=1
YGR167W	CLC1	1.399	0.000409718	116.6	83.4	7.04	4.7	0	2.954	3	1	1	1	233	26.5	3.13	membrane	Clathrin light chain OS=Saccharomyces cerevisiae (strain ATCC 204508 / S288c) OX=559292 GN=CLC1 PE=1 SV=1
YLR438W	CAR2	1.404	0.000744647	116.8	83.2	3.84	7.72	0	10.267	11	3	3	3	424	46.1	9.95	cytoplasm;cytosol;mitochondrion;nucleus	Ornithine aminotransferase OS=Saccharomyces cerevisiae (strain ATCC 204508 / S288c) OX=559292 GN=CAR2 PE=1 SV=2
YHR018C	ARG4	1.405	0.000955945	116.8	83.2	6.74	9.15	0	6.402	4	2	2	2	463	52	5.52	cytosol	Argininosuccinate lyase OS=Saccharomyces cerevisiae (strain ATCC 204508 / S288c) OX=559292 GN=ARG4 PE=1 SV=2
YGR267C	FOL2	1.412	0.00393158	117.1	82.9	10.11	5.85	0	5.634	5	1	1	1	243	27.8	4.17	cytoplasm;nucleus	GTP cyclohydrolase 1 OS=Saccharomyces cerevisiae (strain ATCC 204508 / S288c) OX=559292 GN=FOL2 PE=1 SV=1
YML004C	GLO1	1.42	0.00766327	117.4	82.6	15.12	11.14	0	4.338	3	1	1	1	326	37.2	3.26	cytoplasm;nucleus	Lactoylglutathione lyase OS=Saccharomyces cerevisiae (strain ATCC 204508 / S288c) OX=559292 GN=GLO1 PE=1 SV=1
YMR226C	YMR226C	1.422	0.191143	117.4	82.6	8.69	36.34	0.017	1.517	3	1	1	1	267	29.1	0	cytoplasm;nucleus;ribosome	NADP-dependent 3-hydroxy acid dehydrogenase OS=Saccharomyces cerevisiae (strain ATCC 204508 / S288c) OX=559292 GN=YMR226C PE=1 SV=1
YGR032W	GSC2	1.424	0.0131141	117.5	82.5	14.84	11.48	0	25.347	3	8	12	1	1895	216.9	30.06	membrane	1,3-beta-glucan synthase component GSC2 OS=Saccharomyces cerevisiae (strain ATCC 204508 / S288c) OX=559292 GN=GSC2 PE=1 SV=2
YBR145W	ADH5	1.425	0.0394555	117.5	82.5	18.08	17.88	0	8.073	7	3	5	2	351	37.6	13.02	cytoplasm;nucleus	Alcohol dehydrogenase 5 OS=Saccharomyces cerevisiae (strain ATCC 204508 / S288c) OX=559292 GN=ADH5 PE=1 SV=1
YKR014C	YPT52	1.427	0.0016562	117.6	82.4	12.04	10.77	0.005	2.284	3	1	1	1	234	26.1	2.79	cytosol;endoplasmic reticulum;endosome;membrane	GTP-binding protein YPT52 OS=Saccharomyces cerevisiae (strain ATCC 204508 / S288c) OX=559292 GN=YPT52 PE=1 SV=1
YHR208W	BAT1	1.435	0.00269763	117.9	82.1	5.02	10.98	0	8.857	9	3	3	3	393	43.6	6.87	mitochondrion;organelle lumen	Branched-chain-amino-acid aminotransferase, mitochondrial OS=Saccharomyces cerevisiae (strain ATCC 204508 / S288c) OX=559292 GN=BAT1 PE=1 SV=1
YOL030W	GAS5	1.435	0.0023442	117.9	82.1	10.14	4.64	0	2.938	2	1	1	1	484	51.8	2.84	endoplasmic reticulum;extracellular;membrane	1,3-beta-glucanosyltransferase GAS5 OS=Saccharomyces cerevisiae (strain ATCC 204508 / S288c) OX=559292 GN=GAS5 PE=1 SV=1
YDL160C	DHH1	1.436	0.0117036	117.9	82.1	12.49	10.9	0	3.088	2	1	1	1	506	57.5	3.1	cytoplasm	ATP-dependent RNA helicase DHH1 OS=Saccharomyces cerevisiae (strain ATCC 204508 / S288c) OX=559292 GN=DHH1 PE=1 SV=1
YLL018C	DPS1	1.438	1.44236e-05	118	82	3.36	4.01	0	19.501	11	5	6	5	557	63.5	19.28	cytoplasm;nucleus	Aspartate--tRNA ligase, cytoplasmic OS=Saccharomyces cerevisiae (strain ATCC 204508 / S288c) OX=559292 GN=DPS1 PE=1 SV=3
YLR216C	CPR6	1.44	0.0126619	118	82	14.19	3.15	0.008	1.861	2	1	1	1	371	42	2.42	cytoplasm	Peptidyl-prolyl cis-trans isomerase CPR6 OS=Saccharomyces cerevisiae (strain ATCC 204508 / S288c) OX=559292 GN=CPR6 PE=1 SV=1
YJR109C	CPA2	1.443	0.000332045	118.1	81.9	7.21	4.89	0	15.222	5	6	6	5	1118	123.8	16.74	cytoplasm;membrane	Carbamoyl-phosphate synthase arginine-specific large chain OS=Saccharomyces cerevisiae (strain ATCC 204508 / S288c) OX=559292 GN=CPA2 PE=1 SV=1
YMR260C	TIF11	1.452	0.00121628	118.4	81.6	8.53	7.33	0	7.995	18	4	4	4	153	17.4	8.62		Eukaryotic translation initiation factor 1A OS=Saccharomyces cerevisiae (strain ATCC 204508 / S288c) OX=559292 GN=TIF11 PE=1 SV=1
YBR111C	YSA1	1.455	0.0319636	118.5	81.5	12.51	15.7	0.025	1.229	3	1	1	1	231	26.1	2.11	cytoplasm;mitochondrion;nucleus	ADP-ribose pyrophosphatase OS=Saccharomyces cerevisiae (strain ATCC 204508 / S288c) OX=559292 GN=YSA1 PE=1 SV=2
YDR127W	ARO1	1.459	0.000712836	118.7	81.3	8.27	4.68	0	14.864	3	5	6	5	1588	174.6	16.83	cytoplasm	Pentafunctional AROM polypeptide OS=Saccharomyces cerevisiae (strain ATCC 204508 / S288c) OX=559292 GN=ARO1 PE=1 SV=1
YGL101W	YGL101W	1.46	0.00156938	118.7	81.3	10.38	7.79	0.005	2.155	3	1	1	1	215	25.3	2.48	cytoplasm;nucleus	5'-deoxynucleotidase YGK1 OS=Saccharomyces cerevisiae (strain ATCC 204508 / S288c) OX=559292 GN=YGK1 PE=1 SV=1
YBL091C	MAP2	1.461	0.0428551	118.7	81.3	13.8	17.82	0	7.314	4	2	2	2	421	47.5	6.37	cytoplasm;nucleus	Methionine aminopeptidase 2 OS=Saccharomyces cerevisiae (strain ATCC 204508 / S288c) OX=559292 GN=MAP2 PE=1 SV=4
YOR280C	FSH3	1.461	0.0462869	118.7	81.3	16.24	19.86	0	4.975	4	1	1	1	266	30.4	3.78		Family of serine hydrolases 3 OS=Saccharomyces cerevisiae (strain ATCC 204508 / S288c) OX=559292 GN=FSH3 PE=2 SV=1
YBR139W	YBR139W	1.461	0.00978729	118.7	81.3	16.37	11.86	0	4.101	2	1	1	1	508	57.6	3.87	vacuole	Putative serine carboxypeptidase YBR139W OS=Saccharomyces cerevisiae (strain ATCC 204508 / S288c) OX=559292 GN=YBR139W PE=1 SV=1
YGR019W	UGA1	1.462	0.000625831	118.8	81.2	5.29	9.46	0	5.143	4	2	2	2	471	52.9	5.24	cytoplasm;cytosol	4-aminobutyrate aminotransferase OS=Saccharomyces cerevisiae (strain ATCC 204508 / S288c) OX=559292 GN=UGA1 PE=1 SV=2
YKL024C	URA6	1.462	0.110547	118.8	81.2	23.48	12.28	0.002	2.573	4	1	1	1	204	22.9	2.77	cytoplasm;nucleus	Uridylate kinase OS=Saccharomyces cerevisiae (strain ATCC 204508 / S288c) OX=559292 GN=URA6 PE=1 SV=1
YCR012W	PGK1	1.464	0.000317362	118.8	81.2	6.67	4.54	0	57.202	32	13	36	13	416	44.7	113.91	cytoplasm;membrane;mitochondrion	Phosphoglycerate kinase OS=Saccharomyces cerevisiae (strain ATCC 204508 / S288c) OX=559292 GN=PGK1 PE=1 SV=2
YDL084W	SUB2	1.466	0.0110726	118.9	81.1	6.06	16.01	0	12.797	11	5	6	5	446	50.3	16.13	cytoplasm;nucleus;spliceosomal complex	ATP-dependent RNA helicase SUB2 OS=Saccharomyces cerevisiae (strain ATCC 204508 / S288c) OX=559292 GN=SUB2 PE=1 SV=1
YGR254W	ENO1	1.472	0.00119147	119.1	80.9	7.76	1.97	0	48.26	28	14	39	6	437	46.8	103.49	cytoplasm;cytosol;membrane;mitochondrion;vacuole	Enolase 1 OS=Saccharomyces cerevisiae (strain ATCC 204508 / S288c) OX=559292 GN=ENO1 PE=1 SV=3
YOR089C	VPS21	1.475	0.00604503	119.2	80.8	11.76	5.23	0.011	1.752	5	1	1	1	210	23.1	3.15	cytosol;endosome;membrane;mitochondrion	Vacuolar protein sorting-associated protein 21 OS=Saccharomyces cerevisiae (strain ATCC 204508 / S288c) OX=559292 GN=VPS21 PE=1 SV=1
YPR036W	VMA13	1.478	0.0129497	119.3	80.7	8.73	19.26	0	8.86	9	5	5	5	478	54.4	9.37	membrane;vacuole	V-type proton ATPase subunit H OS=Saccharomyces cerevisiae (strain ATCC 204508 / S288c) OX=559292 GN=VMA13 PE=1 SV=1
YMR108W	ILV2	1.479	0.000984063	119.3	80.7	9.49	6.75	0	26.656	11	8	18	8	687	74.9	48.66	mitochondrion	Acetolactate synthase catalytic subunit, mitochondrial OS=Saccharomyces cerevisiae (strain ATCC 204508 / S288c) OX=559292 GN=ILV2 PE=1 SV=1
YLR192C	HCR1	1.486	3.58693e-05	119.6	80.4	4.66	3.26	0	8.159	15	3	5	3	265	29.5	12.5	cytoplasm	Eukaryotic translation initiation factor 3 subunit J OS=Saccharomyces cerevisiae (strain ATCC 204508 / S288c) OX=559292 GN=HCR1 PE=1 SV=1
YDL078C	MDH3	1.493	0.0171968	119.8	80.2	18.15	18.11	0	4.582	3	1	1	1	343	37.2	3.73	organelle lumen	Malate dehydrogenase, peroxisomal OS=Saccharomyces cerevisiae (strain ATCC 204508 / S288c) OX=559292 GN=MDH3 PE=1 SV=3
YLR401C	DUS3	1.494	0.0172992	119.8	80.2	18.98	18.93	0	3.367	3	1	1	1	668	76.5	2.49	cytoplasm;nucleus	tRNA-dihydrouridine(47) synthase [NAD(P)(+)] OS=Saccharomyces cerevisiae (strain ATCC 204508 / S288c) OX=559292 GN=DUS3 PE=1 SV=2
YPR165W	RHO1	1.497	0.0016266	119.9	80.1	9.64	11.27	0	10.183	21	3	3	3	209	23.1	8.27	endoplasmic reticulum;endosome;Golgi;membrane;mitochondrion	GTP-binding protein RHO1 OS=Saccharomyces cerevisiae (strain ATCC 204508 / S288c) OX=559292 GN=RHO1 PE=1 SV=3
YCL040W	GLK1	1.497	6.19478e-05	119.9	80.1	3.83	5.94	0	9.412	7	5	9	5	500	55.3	22.82	cytosol;membrane	Glucokinase-1 OS=Saccharomyces cerevisiae (strain ATCC 204508 / S288c) OX=559292 GN=GLK1 PE=1 SV=1
YBL099W	ATP1	1.503	9.98912e-05	120.1	79.9	5.95	6.17	0	22.484	12	6	8	6	545	58.6	22.9	cytosol;membrane;mitochondrion	ATP synthase subunit alpha, mitochondrial OS=Saccharomyces cerevisiae (strain ATCC 204508 / S288c) OX=559292 GN=ATP1 PE=1 SV=5
YGR180C	RNR4	1.51	2.48905e-06	120.3	79.7	2.07	1.47	0	12.651	14	5	11	5	345	40	33.05	cytoplasm;nucleus	Ribonucleoside-diphosphate reductase small chain 2 OS=Saccharomyces cerevisiae (strain ATCC 204508 / S288c) OX=559292 GN=RNR4 PE=1 SV=1
YEL051W	VMA8	1.51	0.0105628	120.3	79.7	12.59	21.7	0.007	1.899	3	1	1	1	256	29.2	2.21	Golgi;membrane;vacuole	V-type proton ATPase subunit D OS=Saccharomyces cerevisiae (strain ATCC 204508 / S288c) OX=559292 GN=VMA8 PE=1 SV=1
YDR258C	HSP78	1.52	0.00141728	120.7	79.3	11.79	9.22	0	8.987	4	5	5	4	811	91.3	11.44	mitochondrion;organelle lumen	Heat shock protein 78, mitochondrial OS=Saccharomyces cerevisiae (strain ATCC 204508 / S288c) OX=559292 GN=HSP78 PE=1 SV=2
YIL004C	BET1	1.521	0.0127869	120.7	79.3	23.63	14.91	0.02	1.39	8	1	1	1	142	15.7	2.23	endoplasmic reticulum;Golgi;membrane	Protein transport protein BET1 OS=Saccharomyces cerevisiae (strain ATCC 204508 / S288c) OX=559292 GN=BET1 PE=1 SV=1
YER091C	MET6	1.529	5.41435e-05	120.9	79.1	6.44	5.1	0	16.134	6	5	6	5	767	85.8	17.47	cytoplasm;cytosol;extracellular;membrane	5-methyltetrahydropteroyltriglutamate--homocysteine methyltransferase OS=Saccharomyces cerevisiae (strain ATCC 204508 / S288c) OX=559292 GN=MET6 PE=1 SV=4
YGL062W	PYC1	1.533	0.00312346	121	79	6.23	14.47	0	22.26	6	6	6	6	1178	130	19.68	cytoplasm;cytosol	Pyruvate carboxylase 1 OS=Saccharomyces cerevisiae (strain ATCC 204508 / S288c) OX=559292 GN=PYC1 PE=1 SV=2
YDR032C	PST2	1.533	0.00412467	121	79	20.26	11.97	0	4.502	8	2	2	1	198	21	5.83	cytoplasm;extracellular;membrane;mitochondrion	Protoplast secreted protein 2 OS=Saccharomyces cerevisiae (strain ATCC 204508 / S288c) OX=559292 GN=PST2 PE=1 SV=1
YFL018C	LPD1	1.535	0.000695399	121.1	78.9	11.33	9.03	0	10.841	8	5	5	5	499	54	10.47	mitochondrion;organelle lumen	Dihydrolipoyl dehydrogenase, mitochondrial OS=Saccharomyces cerevisiae (strain ATCC 204508 / S288c) OX=559292 GN=LPD1 PE=1 SV=1
YDR406W	PDR15	1.538	0.000302733	121.2	78.8	6.67	9.56	0	8.598	2	4	5	1	1529	172.1	12.06	membrane	ATP-dependent permease PDR15 OS=Saccharomyces cerevisiae (strain ATCC 204508 / S288c) OX=559292 GN=PDR15 PE=1 SV=1
YKL065C	YET1	1.542	0.0591105	121.3	78.7	22.45	8.94	0	3.013	4	1	1	1	206	23.4	2.85	endoplasmic reticulum;membrane;ribosome	Endoplasmic reticulum transmembrane protein 1 OS=Saccharomyces cerevisiae (strain ATCC 204508 / S288c) OX=559292 GN=YET1 PE=1 SV=2
YCR088W	ABP1	1.545	4.98996e-05	121.4	78.6	5.72	5.37	0	11.656	8	4	7	4	592	65.5	20.03	cytoplasm;cytoskeleton	Actin-binding protein OS=Saccharomyces cerevisiae (strain ATCC 204508 / S288c) OX=559292 GN=ABP1 PE=1 SV=4
YKL103C	APE1; LAP4	1.545	3.91812e-05	121.4	78.6	4.32	5.34	0	5.552	3	2	3	2	514	57.1	7.34	cytoplasm;extracellular;vacuole	Vacuolar aminopeptidase 1 OS=Saccharomyces cerevisiae (strain ATCC 204508 / S288c) OX=559292 GN=APE1 PE=1 SV=2
YMR297W	PRC1	1.546	0.00497262	121.5	78.5	20.94	20.69	0	4.192	2	1	1	1	532	59.8	3.3	cytoplasm;endoplasmic reticulum;extracellular;vacuole	Carboxypeptidase Y OS=Saccharomyces cerevisiae (strain ATCC 204508 / S288c) OX=559292 GN=PRC1 PE=1 SV=1
YPR149W	NCE102	1.546	0.00754513	121.5	78.5	18.35	10.59	0.002	2.546	7	1	2	1	173	19	5.27	cytoplasm;endoplasmic reticulum;membrane;mitochondrion	Non-classical export protein 2 OS=Saccharomyces cerevisiae (strain ATCC 204508 / S288c) OX=559292 GN=NCE102 PE=1 SV=1
YKL060C	FBA1	1.554	0.000683021	121.7	78.3	7.79	1.92	0	28.137	17	6	20	6	359	39.6	63.72	cytoplasm;cytosol;membrane;mitochondrion	Fructose-bisphosphate aldolase OS=Saccharomyces cerevisiae (strain ATCC 204508 / S288c) OX=559292 GN=FBA1 PE=1 SV=3
YER003C	PMI40	1.555	0.000310201	121.7	78.3	7.33	9.37	0	5.316	4	2	2	2	429	48.2	6.01	cytoplasm;nucleus	Mannose-6-phosphate isomerase OS=Saccharomyces cerevisiae (strain ATCC 204508 / S288c) OX=559292 GN=PMI40 PE=1 SV=4
YNL015W	PBI2	1.555	0.00165902	121.7	78.3	14.45	5.81	0.002	2.625	11	1	1	1	75	8.6	2.91	cytoplasm;cytosol;nucleus;vacuole	Protease B inhibitor 2 OS=Saccharomyces cerevisiae (strain ATCC 204508 / S288c) OX=559292 GN=PBI2 PE=1 SV=1
YPL048W	CAM1	1.558	0.000411365	121.8	78.2	10.49	7.74	0.009	1.782	3	1	1	1	415	47.1	2.57	cytoplasm;nucleus	Elongation factor 1-gamma 1 OS=Saccharomyces cerevisiae (strain ATCC 204508 / S288c) OX=559292 GN=CAM1 PE=1 SV=2
YNR001C	CIT1	1.563	1.96397e-05	122	78	4.88	4.62	0	13.263	9	4	5	4	479	53.3	15.42	cytosol;mitochondrion;organelle lumen	Citrate synthase, mitochondrial OS=Saccharomyces cerevisiae (strain ATCC 204508 / S288c) OX=559292 GN=CIT1 PE=1 SV=2
YBR054W	YRO2	1.564	1.90628e-05	122	78	3.81	4.83	0	17.128	16	5	11	5	344	38.7	36.35	endoplasmic reticulum;membrane;mitochondrion	Protein YRO2 OS=Saccharomyces cerevisiae (strain ATCC 204508 / S288c) OX=559292 GN=YRO2 PE=1 SV=1
YGR094W	VAS1	1.566	0.00074036	122	78	11.86	9.11	0	10.773	5	4	4	4	1104	125.7	10.74	cytoplasm;cytosol;mitochondrion	Valine--tRNA ligase, mitochondrial OS=Saccharomyces cerevisiae (strain ATCC 204508 / S288c) OX=559292 GN=VAS1 PE=1 SV=2
YEL013W	VAC8	1.566	0.0160869	122	78	17.54	15.16	0.004	2.395	1	1	1	1	578	63.2	2.54	cytosol;membrane;nucleus;vacuole	Vacuolar protein 8 OS=Saccharomyces cerevisiae (strain ATCC 204508 / S288c) OX=559292 GN=VAC8 PE=1 SV=3
YDL022W	GPD1	1.57	0.00017218	122.2	77.8	6.08	8.23	0	9.959	11	5	10	5	391	42.8	24.96	cytoplasm;cytosol;mitochondrion;nucleus	Glycerol-3-phosphate dehydrogenase [NAD(+)] 1 OS=Saccharomyces cerevisiae (strain ATCC 204508 / S288c) OX=559292 GN=GPD1 PE=1 SV=4
YKL151C	YKL151C; NNR2	1.571	0.00378605	122.2	77.8	7.29	14.28	0.008	1.978	2	1	1	1	337	37.3	2.64	cytoplasm	ATP-dependent (S)-NAD(P)H-hydrate dehydratase OS=Saccharomyces cerevisiae (strain ATCC 204508 / S288c) OX=559292 GN=NNR2 PE=1 SV=1
YDR341C	YDR341C	1.572	0.00186941	122.2	77.8	10.45	14.06	0	5.814	3	2	2	2	607	69.5	5.96	cytoplasm;cytosol;mitochondrion	Arginine--tRNA ligase, cytoplasmic OS=Saccharomyces cerevisiae (strain ATCC 204508 / S288c) OX=559292 GN=YDR341C PE=1 SV=1
YDL126C	CDC48	1.573	0.000230908	122.3	77.7	8.01	5.01	0	25.388	9	7	13	7	835	91.9	39.61	cytoplasm;cytosol;endoplasmic reticulum;membrane;mitochondrion;nucleus	Cell division control protein 48 OS=Saccharomyces cerevisiae (strain ATCC 204508 / S288c) OX=559292 GN=CDC48 PE=1 SV=3
YIL045W	PIG2	1.577	4.39529e-06	122.4	77.6	3.52	3.15	0.009	1.805	2	1	1	1	538	61.9	2.39	cytoplasm	GSY2-interacting protein PIG2 OS=Saccharomyces cerevisiae (strain ATCC 204508 / S288c) OX=559292 GN=PIG2 PE=1 SV=1
YMR205C	PFK2	1.581	0.00717649	122.5	77.5	5.3	18.9	0	40.471	11	11	15	11	959	104.6	42.89	cytoplasm;membrane;mitochondrion	ATP-dependent 6-phosphofructokinase subunit beta OS=Saccharomyces cerevisiae (strain ATCC 204508 / S288c) OX=559292 GN=PFK2 PE=1 SV=4
Q0140	VAR1	1.585	0.00145652	122.6	77.4	7.15	11.61	0.01	1.663	2	1	1	1	398	47.1	2.41	mitochondrion;ribosome	Ribosomal protein VAR1, mitochondrial OS=Saccharomyces cerevisiae (strain ATCC 204508 / S288c) OX=559292 GN=VAR1 PE=1 SV=3
YMR079W	SEC14	1.591	0.000298458	122.8	77.2	8.24	8.34	0	4.696	5	2	2	2	304	34.9	5.64	cytoplasm;cytosol;Golgi;membrane	SEC14 cytosolic factor OS=Saccharomyces cerevisiae (strain ATCC 204508 / S288c) OX=559292 GN=SEC14 PE=1 SV=3
YPR191W	QCR2	1.597	0.000260888	123	77	7.88	5.05	0	11.503	9	2	2	2	368	40.5	7.54	membrane;mitochondrion	Cytochrome b-c1 complex subunit 2, mitochondrial OS=Saccharomyces cerevisiae (strain ATCC 204508 / S288c) OX=559292 GN=QCR2 PE=1 SV=1
YKL212W	SAC1	1.602	0.0183248	123.1	76.9	18.8	6.49	0	17.052	8	5	11	5	623	71.1	29.17	endoplasmic reticulum;membrane;mitochondrion	Phosphatidylinositol-3-phosphatase SAC1 OS=Saccharomyces cerevisiae (strain ATCC 204508 / S288c) OX=559292 GN=SAC1 PE=1 SV=1
YGL125W	MET13	1.615	0.000109772	123.5	76.5	7.07	4.87	0	4.425	2	1	1	1	600	68.5	3.97	cytosol;mitochondrion	Methylenetetrahydrofolate reductase 2 OS=Saccharomyces cerevisiae (strain ATCC 204508 / S288c) OX=559292 GN=MET13 PE=1 SV=2
YJR009C	TDH2	1.631	1.07033e-05	124	76	5.11	5.12	0	40.159	31	13	47	1	332	35.8	116.53	cytoplasm;cytosol;membrane;mitochondrion;nucleus	Glyceraldehyde-3-phosphate dehydrogenase 2 OS=Saccharomyces cerevisiae (strain ATCC 204508 / S288c) OX=559292 GN=TDH2 PE=1 SV=3
YOR374W	ALD4	1.632	4.5219e-05	124	76	5.13	6.45	0	11.938	6	3	3	3	519	56.7	10.03	mitochondrion;organelle lumen	Potassium-activated aldehyde dehydrogenase, mitochondrial OS=Saccharomyces cerevisiae (strain ATCC 204508 / S288c) OX=559292 GN=ALD4 PE=1 SV=2
YNL071W	LAT1	1.635	0.000185337	124.1	75.9	7.72	6.81	0	7.921	6	3	3	3	482	51.8	8.34	mitochondrion;organelle lumen	Dihydrolipoyllysine-residue acetyltransferase component of pyruvate dehydrogenase complex, mitochondrial OS=Saccharomyces cerevisiae (strain ATCC 204508 / S288c) OX=559292 GN=LAT1 PE=1 SV=1
YDR189W	SLY1	1.638	0.0279861	124.2	75.8	19.56	22.17	0.02	1.369	1	1	1	1	666	74.6	1.71	cytoplasm;cytosol;endoplasmic reticulum;membrane	Protein SLY1 OS=Saccharomyces cerevisiae (strain ATCC 204508 / S288c) OX=559292 GN=SLY1 PE=1 SV=1
YGL105W	ARC1	1.65	0.00670991	124.5	75.5	16	15.21	0	3.482	2	1	1	1	376	42.1	3.14	cytoplasm	tRNA-aminoacylation cofactor ARC1 OS=Saccharomyces cerevisiae (strain ATCC 204508 / S288c) OX=559292 GN=ARC1 PE=1 SV=2
YLR303W	MET17	1.657	0.00982559	124.7	75.3	24.32	9.18	0.004	2.495	3	1	1	1	444	48.6	3.34	cytoplasm;membrane	Homocysteine/cysteine synthase OS=Saccharomyces cerevisiae (strain ATCC 204508 / S288c) OX=559292 GN=MET17 PE=1 SV=3
YGL008C	PMA1	1.658	0.00183232	124.8	75.2	14.61	5.29	0	109.116	23	21	111	21	918	99.6	400.23	cytosol;membrane;mitochondrion	Plasma membrane ATPase 1 OS=Saccharomyces cerevisiae (strain ATCC 204508 / S288c) OX=559292 GN=PMA1 PE=1 SV=2
YEL011W	GLC3	1.679	0.00195255	125.3	74.7	12.43	13.42	0.024	1.243	1	1	1	1	704	81.1	2.35	cytoplasm	1,4-alpha-glucan-branching enzyme OS=Saccharomyces cerevisiae (strain ATCC 204508 / S288c) OX=559292 GN=GLC3 PE=1 SV=2
YGL009C	LEU1	1.683	0.0053612	125.5	74.5	16.31	8.09	0.015	1.546	1	1	1	1	779	85.7	2.49	cytosol	3-isopropylmalate dehydratase OS=Saccharomyces cerevisiae (strain ATCC 204508 / S288c) OX=559292 GN=LEU1 PE=1 SV=3
YLR248W	RCK2	1.684	0.0291089	125.5	74.5	10.82	29.64	0.014	1.574	1	1	1	1	610	68	1.97	cytoplasm	Serine/threonine-protein kinase RCK2 OS=Saccharomyces cerevisiae (strain ATCC 204508 / S288c) OX=559292 GN=RCK2 PE=1 SV=3
YJR103W	URA8	1.717	0.000695399	126.4	73.6	11.84	8.81	0	11.566	6	4	4	3	578	64.5	10.99	cytoplasm;cytosol;vacuole	CTP synthase 2 OS=Saccharomyces cerevisiae (strain ATCC 204508 / S288c) OX=559292 GN=URA8 PE=1 SV=4
YLR372W	SUR4; ELO3	1.722	0.0513253	126.5	73.5	36.05	22.7	0	7.992	7	2	2	2	345	39.4	5.45	endoplasmic reticulum;membrane	Elongation of fatty acids protein 3 OS=Saccharomyces cerevisiae (strain ATCC 204508 / S288c) OX=559292 GN=ELO3 PE=1 SV=1
YDR074W	TPS2	1.763	0.000744647	127.6	72.4	10.93	4.08	0	5.717	1	1	2	1	896	102.9	6.27	cytoplasm;mitochondrion	Trehalose-phosphatase OS=Saccharomyces cerevisiae (strain ATCC 204508 / S288c) OX=559292 GN=TPS2 PE=1 SV=3
YGR286C	BIO2	1.763	0.0016266	127.6	72.4	12.7	6.05	0.001	2.79	2	1	1	1	375	41.9	3.13	mitochondrion	Biotin synthase, mitochondrial OS=Saccharomyces cerevisiae (strain ATCC 204508 / S288c) OX=559292 GN=BIO2 PE=1 SV=2
YDL181W	INH1	1.767	0.00156938	127.7	72.3	15.04	7.75	0	4.016	12	1	1	1	85	9.9	3.26	mitochondrion	ATPase inhibitor, mitochondrial OS=Saccharomyces cerevisiae (strain ATCC 204508 / S288c) OX=559292 GN=INH1 PE=1 SV=2
YOL086C	ADH1	1.775	7.98617e-06	127.9	72.1	4.04	5.2	0	33.056	22	10	40	8	348	36.8	116.48	cytoplasm;membrane	Alcohol dehydrogenase 1 OS=Saccharomyces cerevisiae (strain ATCC 204508 / S288c) OX=559292 GN=ADH1 PE=1 SV=5
YHR087W	RTC3	1.778	0.00104945	128	72	12.26	4.86	0	8.193	18	2	2	2	111	12	6.51	cytoplasm;nucleus	Restriction of telomere capping protein 3 OS=Saccharomyces cerevisiae (strain ATCC 204508 / S288c) OX=559292 GN=RTC3 PE=1 SV=1
YCR004C	YCP4	1.789	0.00144338	128.3	71.7	5.97	13.96	0	3.341	6	2	2	1	247	26.3	4.98	cytoplasm;membrane;mitochondrion	Flavoprotein-like protein YCP4 OS=Saccharomyces cerevisiae (strain ATCC 204508 / S288c) OX=559292 GN=YCP4 PE=1 SV=1
YBL050W	SEC17	1.79	0.0410161	128.3	71.7	23.53	8.72	0.017	1.437	2	1	1	1	292	32.8	2.16	cytosol;membrane	Alpha-soluble NSF attachment protein OS=Saccharomyces cerevisiae (strain ATCC 204508 / S288c) OX=559292 GN=SEC17 PE=1 SV=4
YHR008C	SOD2	1.802	0.000127475	128.6	71.4	11.08	10.6	0.02	1.38	3	1	1	1	233	25.8	2.02	mitochondrion;organelle lumen	Superoxide dismutase [Mn], mitochondrial OS=Saccharomyces cerevisiae (strain ATCC 204508 / S288c) OX=559292 GN=SOD2 PE=1 SV=1
YLR058C	SHM2	1.807	0.000185337	128.7	71.3	3.22	8.1	0	28.604	20	10	11	10	469	52.2	34.47	cytoplasm;membrane	Serine hydroxymethyltransferase, cytosolic OS=Saccharomyces cerevisiae (strain ATCC 204508 / S288c) OX=559292 GN=SHM2 PE=1 SV=2
YGR193C	PDX1	1.821	0.00479803	129.1	70.9	22.13	17.26	0.008	1.868	2	1	1	1	410	45.3	2.25	mitochondrion;organelle lumen	Pyruvate dehydrogenase complex protein X component, mitochondrial OS=Saccharomyces cerevisiae (strain ATCC 204508 / S288c) OX=559292 GN=PDX1 PE=1 SV=1
YDR055W	PST1	1.832	0.0174008	129.4	70.6	20.64	13.65	0.013	1.603	2	1	1	1	444	45.7	1.9	extracellular;membrane;vacuole	Cell wall mannoprotein PST1 OS=Saccharomyces cerevisiae (strain ATCC 204508 / S288c) OX=559292 GN=PST1 PE=1 SV=1
YHR025W	THR1	1.833	0.00462783	129.4	70.6	19.4	15.48	0.007	2.109	4	1	1	1	357	38.7	2.52		Homoserine kinase OS=Saccharomyces cerevisiae (strain ATCC 204508 / S288c) OX=559292 GN=THR1 PE=1 SV=4
YPR173C	VPS4	1.837	0.00594796	129.5	70.5	16.06	18.9	0.005	2.153	2	1	1	1	437	48.1	2.56	cytoplasm;endoplasmic reticulum;endosome;membrane;nucleus	Vacuolar protein sorting-associated protein 4 OS=Saccharomyces cerevisiae (strain ATCC 204508 / S288c) OX=559292 GN=VPS4 PE=1 SV=1
YDL215C	GDH2	1.863	0.000847396	130.1	69.9	14.95	8.47	0	3.301	1	1	1	1	1092	124.3	3.19	mitochondrion	NAD-specific glutamate dehydrogenase OS=Saccharomyces cerevisiae (strain ATCC 204508 / S288c) OX=559292 GN=GDH2 PE=1 SV=1
YBR052C	RFS1	1.872	0.000148196	130.4	69.6	11.33	9.25	0	3.716	4	1	1	1	210	22.9	3.15	cytoplasm;membrane	Protein RFS1 OS=Saccharomyces cerevisiae (strain ATCC 204508 / S288c) OX=559292 GN=RFS1 PE=1 SV=1
YKR080W	MTD1	1.881	0.00426852	130.6	69.4	16.02	20.18	0.011	1.695	2	1	1	1	320	36.2	2.25	cytoplasm;cytosol;nucleus	Methylenetetrahydrofolate dehydrogenase [NAD(+)] OS=Saccharomyces cerevisiae (strain ATCC 204508 / S288c) OX=559292 GN=MTD1 PE=1 SV=1
YNL007C	SIS1	1.886	0.000310201	130.7	69.3	10.95	10.11	0	5.962	5	2	2	2	352	37.6	4.17	cytoplasm;nucleus	Protein SIS1 OS=Saccharomyces cerevisiae (strain ATCC 204508 / S288c) OX=559292 GN=SIS1 PE=1 SV=1
YHR047C	AAP1	1.902	0.000730632	131.1	68.9	4.02	12.17	0	3.284	2	2	2	2	856	97.6	4.46	cytoplasm;nucleus	Alanine/arginine aminopeptidase OS=Saccharomyces cerevisiae (strain ATCC 204508 / S288c) OX=559292 GN=AAP1 PE=1 SV=2
YHR092C	HXT4	1.907	6.06384e-05	131.2	68.8	4.87	8.55	0	16.96	7	4	8	3	576	63.9	23.73	membrane	Low-affinity glucose transporter HXT4 OS=Saccharomyces cerevisiae (strain ATCC 204508 / S288c) OX=559292 GN=HXT4 PE=1 SV=1
YDL124W	YDL124W	1.909	0.000310201	131.2	68.8	11.64	8.14	0	3.904	4	2	2	2	312	35.5	4.88	cytoplasm;membrane;nucleus	NADPH-dependent alpha-keto amide reductase OS=Saccharomyces cerevisiae (strain ATCC 204508 / S288c) OX=559292 GN=YDL124W PE=1 SV=1
YMR183C	SSO2	1.92	0.102411	131.5	68.5	87.45	21.17	0.012	1.65	3	1	1	1	295	33.7	1.98	cytoplasm;endoplasmic reticulum;membrane	Protein SSO2 OS=Saccharomyces cerevisiae (strain ATCC 204508 / S288c) OX=559292 GN=SSO2 PE=1 SV=2
YFR044C	DUG1	1.938	0.000100731	131.9	68.1	8.58	4.36	0	6.315	5	3	3	3	481	52.8	7.45	cytoplasm;mitochondrion;ribosome	Cys-Gly metallodipeptidase DUG1 OS=Saccharomyces cerevisiae (strain ATCC 204508 / S288c) OX=559292 GN=DUG1 PE=1 SV=1
YDR035W	ARO3	1.939	3.91812e-05	131.9	68.1	7.51	8.73	0	15.992	15	6	12	4	370	41	30.97	cytoplasm;mitochondrion;nucleus	Phospho-2-dehydro-3-deoxyheptonate aldolase, phenylalanine-inhibited OS=Saccharomyces cerevisiae (strain ATCC 204508 / S288c) OX=559292 GN=ARO3 PE=1 SV=1
YLL026W	HSP104	1.942	1.30875e-05	132	68	6.59	6.62	0	35.332	11	11	12	10	908	102	36.2	cytoplasm;cytoskeleton;nucleus	Heat shock protein 104 OS=Saccharomyces cerevisiae (strain ATCC 204508 / S288c) OX=559292 GN=HSP104 PE=1 SV=2
YER103W	SSA4	1.947	6.06384e-05	132.1	67.9	7.26	9.28	0	30.634	14	10	13	3	642	69.6	38.98	cytoplasm;nucleus	Heat shock protein SSA4 OS=Saccharomyces cerevisiae (strain ATCC 204508 / S288c) OX=559292 GN=SSA4 PE=1 SV=3
YKL204W	EAP1	1.951	0.00968213	132.2	67.8	13.54	25.06	0	3.02	1	1	1	1	632	69.7	2.69	cytoplasm	Protein EAP1 OS=Saccharomyces cerevisiae (strain ATCC 204508 / S288c) OX=559292 GN=EAP1 PE=1 SV=1
YBR072W	HSP26	1.976	1.00391e-05	132.8	67.2	5.85	3.44	0	19.738	18	4	9	4	214	23.9	29.37	cytoplasm;mitochondrion;nucleus	Heat shock protein 26 OS=Saccharomyces cerevisiae (strain ATCC 204508 / S288c) OX=559292 GN=HSP26 PE=1 SV=3
YMR278W	PGM3; PRM15	1.99	0.00024259	133.1	66.9	7.36	12.47	0.013	1.629	1	1	1	1	622	71	2.04	cytoplasm;cytosol;nucleus	Phosphoribomutase OS=Saccharomyces cerevisiae (strain ATCC 204508 / S288c) OX=559292 GN=PRM15 PE=1 SV=1
YIL116W	HIS5	1.999	0.00154773	133.3	66.7	2.85	14.33	0.001	2.673	2	1	1	1	385	42.6	2.86	cytoplasm	Histidinol-phosphate aminotransferase OS=Saccharomyces cerevisiae (strain ATCC 204508 / S288c) OX=559292 GN=HIS5 PE=3 SV=2
YPR035W	GLN1	2.001	6.15781e-05	133.4	66.6	8.33	5.02	0	11.382	9	4	5	4	370	41.7	14.62	cytoplasm;nucleus	Glutamine synthetase OS=Saccharomyces cerevisiae (strain ATCC 204508 / S288c) OX=559292 GN=GLN1 PE=1 SV=4
YOL058W	ARG1	2.004	4.2238e-05	133.4	66.6	8.43	8.47	0	4.457	4	2	2	2	420	46.9	5.56	cytoplasm;cytosol	Argininosuccinate synthase OS=Saccharomyces cerevisiae (strain ATCC 204508 / S288c) OX=559292 GN=ARG1 PE=1 SV=3
YFR053C	HXK1	2.019	7.98617e-06	133.7	66.3	5.39	6.81	0	7.206	5	3	4	2	485	53.7	11.58	cytoplasm;cytosol;mitochondrion	Hexokinase-1 OS=Saccharomyces cerevisiae (strain ATCC 204508 / S288c) OX=559292 GN=HXK1 PE=1 SV=2
YMR215W	GAS3	2.019	0.00252533	133.8	66.2	13.9	20	0	3.844	2	1	1	1	524	56.8	3	extracellular;membrane;vacuole	Probable 1,3-beta-glucanosyltransferase GAS3 OS=Saccharomyces cerevisiae (strain ATCC 204508 / S288c) OX=559292 GN=GAS3 PE=1 SV=1
YJL171C	YJL171C; TOH1	2.025	0.000760688	133.9	66.1	6.41	15.38	0	5.525	4	2	2	2	396	42.9	5.52	endoplasmic reticulum;membrane;mitochondrion	Cell wall protein YJL171C OS=Saccharomyces cerevisiae (strain ATCC 204508 / S288c) OX=559292 GN=YJL171C PE=1 SV=2
YOR128C	ADE2	2.025	0.00502105	133.9	66.1	22.58	10.49	0.024	1.306	1	1	1	1	571	62.3	2.32	cytoplasm	Phosphoribosylaminoimidazole carboxylase OS=Saccharomyces cerevisiae (strain ATCC 204508 / S288c) OX=559292 GN=ADE2 PE=1 SV=1
YMR173W	DDR48	2.05	0.00582631	134.4	65.6	20.72	8.35	0	19.655	19	3	4	3	430	46.2	14.94	cytoplasm;cytosol	Stress protein DDR48 OS=Saccharomyces cerevisiae (strain ATCC 204508 / S288c) OX=559292 GN=DDR48 PE=1 SV=4
YCL030C	HIS4	2.078	7.37156e-06	135	65	5.25	6.53	0	17.371	5	4	6	4	799	87.7	17.01	cytoplasm	Histidine biosynthesis trifunctional protein OS=Saccharomyces cerevisiae (strain ATCC 204508 / S288c) OX=559292 GN=HIS4 PE=1 SV=3
YMR105C	PGM2	2.102	0.000625831	135.5	64.5	2.61	12.16	0	4.43	2	1	1	1	569	63	3.78	cytoplasm;cytosol	Phosphoglucomutase 2 OS=Saccharomyces cerevisiae (strain ATCC 204508 / S288c) OX=559292 GN=PGM2 PE=1 SV=1
YBR126C	TPS1	2.111	4.35276e-05	135.7	64.3	7.77	9.52	0	4.262	2	1	1	1	495	56.1	3.53	cytoplasm	Alpha,alpha-trehalose-phosphate synthase [UDP-forming] 56 kDa subunit OS=Saccharomyces cerevisiae (strain ATCC 204508 / S288c) OX=559292 GN=TPS1 PE=1 SV=2
YPL273W	SAM4	2.143	0.000106307	136.4	63.6	10.04	11.74	0.011	1.747	2	1	1	1	325	36.6	2.27	cytoplasm;nucleus	Homocysteine S-methyltransferase 2 OS=Saccharomyces cerevisiae (strain ATCC 204508 / S288c) OX=559292 GN=SAM4 PE=1 SV=1
YGR189C	CRH1	2.177	8.52657e-05	137	63	9.61	11.95	0	3.92	3	2	2	2	507	52.7	5.04	extracellular;membrane	Probable glycosidase CRH1 OS=Saccharomyces cerevisiae (strain ATCC 204508 / S288c) OX=559292 GN=CRH1 PE=1 SV=1
YHR179W	OYE2	2.186	4.2238e-05	137.2	62.8	9.69	7.74	0	7.924	5	2	2	2	400	45	6.45	cytoplasm;mitochondrion;nucleus	NADPH dehydrogenase 2 OS=Saccharomyces cerevisiae (strain ATCC 204508 / S288c) OX=559292 GN=OYE2 PE=1 SV=3
YLR258W	GSY2	2.194	0.000152907	137.4	62.6	11.48	5.85	0	10.459	5	3	5	2	705	80	14.9	cytoplasm;nucleus	Glycogen [starch] synthase isoform 2 OS=Saccharomyces cerevisiae (strain ATCC 204508 / S288c) OX=559292 GN=GSY2 PE=1 SV=3
YIL107C	PFK26	2.246	0.00818192	138.4	61.6	21.34	29.76	0	5.547	1	1	1	1	827	93.4	3.34	cytoplasm	6-phosphofructo-2-kinase 1 OS=Saccharomyces cerevisiae (strain ATCC 204508 / S288c) OX=559292 GN=PFK26 PE=1 SV=1
YJL026W	RNR2	2.257	4.98996e-05	138.6	61.4	9.86	6.57	0	8.9	8	4	4	4	399	46.1	10.4	cytoplasm;nucleus	Ribonucleoside-diphosphate reductase small chain 1 OS=Saccharomyces cerevisiae (strain ATCC 204508 / S288c) OX=559292 GN=RNR2 PE=1 SV=2
YPL058C	PDR12	2.286	8.78049e-05	139.1	60.9	3.41	8.98	0	23.757	5	8	9	7	1511	171	26.5	membrane	ATP-dependent permease PDR12 OS=Saccharomyces cerevisiae (strain ATCC 204508 / S288c) OX=559292 GN=PDR12 PE=1 SV=1
YER069W	ARG5,6	2.324	1.29632e-05	139.8	60.2	6.45	8.32	0.005	2.22	1	1	1	1	863	94.8	2.94	cytoplasm;mitochondrion;organelle lumen	Protein ARG5,6, mitochondrial OS=Saccharomyces cerevisiae (strain ATCC 204508 / S288c) OX=559292 GN=ARG5,6 PE=1 SV=1
YNL194C	YNL194C	2.336	2.84263e-05	140.1	59.9	8.55	5.49	0.005	2.325	2	1	1	1	301	34.1	2.67	cytoplasm;endoplasmic reticulum;membrane	Uncharacterized plasma membrane protein YNL194C OS=Saccharomyces cerevisiae (strain ATCC 204508 / S288c) OX=559292 GN=YNL194C PE=1 SV=1
YGL253W	HXK2	2.368	0.000185337	140.6	59.4	14.15	11.24	0	5.313	3	2	2	1	486	53.9	5.71	cytosol;mitochondrion;nucleus	Hexokinase-2 OS=Saccharomyces cerevisiae (strain ATCC 204508 / S288c) OX=559292 GN=HXK2 PE=1 SV=4
YDR342C	HXT7	2.511	0.00015533	143	57	12.08	4.99	0	28.736	13	7	36	1	570	62.7	97.13	membrane;mitochondrion	High-affinity hexose transporter HXT7 OS=Saccharomyces cerevisiae (strain ATCC 204508 / S288c) OX=559292 GN=HXT7 PE=1 SV=1
YCR021C	HSP30	2.579	3.58693e-05	144.1	55.9	10.4	10.7	0.011	1.741	3	1	1	1	332	37	3.03	endoplasmic reticulum;membrane	30 kDa heat shock protein OS=Saccharomyces cerevisiae (strain ATCC 204508 / S288c) OX=559292 GN=HSP30 PE=1 SV=1
YGL255W	ZRT1	2.583	0.000310201	144.2	55.8	12.54	18.61	0.024	1.254	2	1	1	1	376	41.6	2.54	endoplasmic reticulum;membrane	Zinc-regulated transporter 1 OS=Saccharomyces cerevisiae (strain ATCC 204508 / S288c) OX=559292 GN=ZRT1 PE=1 SV=1
YOR209C	NPT1	2.638	0.00502942	145	55	27.79	17.58	0.022	1.329	2	1	1	1	429	49	1.93	cytoplasm;nucleus	Nicotinate phosphoribosyltransferase OS=Saccharomyces cerevisiae (strain ATCC 204508 / S288c) OX=559292 GN=NPT1 PE=1 SV=3
YGR279C	SCW4	2.669	0.000270866	145.5	54.5	21.87	15.53	0	3.102	2	1	1	1	386	40.1	2.61	extracellular;vacuole	Probable family 17 glucosidase SCW4 OS=Saccharomyces cerevisiae (strain ATCC 204508 / S288c) OX=559292 GN=SCW4 PE=1 SV=1
YOL055C	THI20	2.75	0.00154993	146.7	53.3	13.92	27.92	0	3.332	1	1	1	1	551	61.2	3.07	cytosol	Hydroxymethylpyrimidine/phosphomethylpyrimidine kinase THI20 OS=Saccharomyces cerevisiae (strain ATCC 204508 / S288c) OX=559292 GN=THI20 PE=1 SV=1
YPR160W	GPH1	2.798	4.78836e-05	147.3	52.7	10.87	5.04	0	32.997	11	11	25	11	902	103.2	78.44	cytoplasm	Glycogen phosphorylase OS=Saccharomyces cerevisiae (strain ATCC 204508 / S288c) OX=559292 GN=GPH1 PE=1 SV=4
YHR146W	CRP1	2.822	2.9105e-05	147.7	52.3	7.41	12.1	0	8.881	5	2	2	2	465	51.1	6.74	nucleus	Cruciform DNA-recognizing protein 1 OS=Saccharomyces cerevisiae (strain ATCC 204508 / S288c) OX=559292 GN=CRP1 PE=1 SV=1
YJL052W	TDH1	2.835	7.43081e-05	147.9	52.1	10.67	4.37	0	35.996	31	14	35	7	332	35.7	74.33	cytoplasm;cytosol;membrane;mitochondrion	Glyceraldehyde-3-phosphate dehydrogenase 1 OS=Saccharomyces cerevisiae (strain ATCC 204508 / S288c) OX=559292 GN=TDH1 PE=1 SV=3
YPR184W	GDB1	2.875	4.39529e-06	148.4	51.6	7.84	6.05	0	30.497	7	10	16	10	1536	174.9	36.31	cytoplasm;mitochondrion	Glycogen debranching enzyme OS=Saccharomyces cerevisiae (strain ATCC 204508 / S288c) OX=559292 GN=GDB1 PE=1 SV=1
YNR034W-A	YNR034W-A; EGO4	3.252	4.38175e-06	153	47	7.68	5.34	0.016	1.529	8	1	1	1	98	10.8	2	cytoplasm;cytosol	Uncharacterized protein YNR034W-A OS=Saccharomyces cerevisiae (strain ATCC 204508 / S288c) OX=559292 GN=YNR034W-A PE=1 SV=1
YKR058W	GLG1	3.253	4.38175e-06	153	47	9.25	8.1	0.011	1.743	1	1	1	1	616	69.7	2.68		Glycogenin-1 OS=Saccharomyces cerevisiae (strain ATCC 204508 / S288c) OX=559292 GN=GLG1 PE=1 SV=4
YFR015C	GSY1	3.51	4.39529e-06	155.6	44.4	7.8	5.11	0	5.436	2	2	2	1	708	80.5	5.42	cytoplasm;mitochondrion	Glycogen [starch] synthase isoform 1 OS=Saccharomyces cerevisiae (strain ATCC 204508 / S288c) OX=559292 GN=GSY1 PE=1 SV=3
YKL164C	PIR1	3.62	0.000552909	156.7	43.3	17.53	3.58	0	3.871	5	2	2	2	341	34.6	4.41	extracellular	Cell wall mannoprotein PIR1 OS=Saccharomyces cerevisiae (strain ATCC 204508 / S288c) OX=559292 GN=PIR1 PE=1 SV=1
YDR343C	HXT6	3.723	3.58693e-05	157.7	42.3	13.09	6.27	0	29.317	13	7	36	1	570	62.7	99.76	membrane;mitochondrion	High-affinity hexose transporter HXT6 OS=Saccharomyces cerevisiae (strain ATCC 204508 / S288c) OX=559292 GN=HXT6 PE=1 SV=2
YLR300W	EXG1	4.859	4.39529e-06	165.9	34.1	7.1	10.86	0	7.867	4	2	2	2	448	51.3	6.6	cell surface;extracellular;vacuole	Glucan 1,3-beta-glucosidase I/II OS=Saccharomyces cerevisiae (strain ATCC 204508 / S288c) OX=559292 GN=EXG1 PE=1 SV=1
YOR108W	LEU9							0	16.699	10	5	5	1	604	67.2	14.93	mitochondrion	2-isopropylmalate synthase 2, mitochondrial OS=Saccharomyces cerevisiae (strain ATCC 204508 / S288c) OX=559292 GN=LEU9 PE=1 SV=1
YGR191W	HIP1							0	7.718	4	2	2	2	603	66	4.98	endoplasmic reticulum;membrane	Histidine permease OS=Saccharomyces cerevisiae (strain ATCC 204508 / S288c) OX=559292 GN=HIP1 PE=1 SV=2
YOR294W	RRS1							0	7.641	15	1	1	1	203	22.9	4.76	nucleus	Regulator of ribosome biosynthesis OS=Saccharomyces cerevisiae (strain ATCC 204508 / S288c) OX=559292 GN=RRS1 PE=1 SV=1
YGR147C	NAT2							0	6.828	6	1	1	1	288	32.8	4.16	cytoplasm;mitochondrion	Putative N-terminal acetyltransferase 2 OS=Saccharomyces cerevisiae (strain ATCC 204508 / S288c) OX=559292 GN=NAT2 PE=1 SV=2
YCL001W	RER1							0	6.049	10	1	1	1	188	22.3	4.38	endoplasmic reticulum;Golgi;membrane;vacuole	Protein RER1 OS=Saccharomyces cerevisiae (strain ATCC 204508 / S288c) OX=559292 GN=RER1 PE=1 SV=2
YDR510W	SMT3							0	5.854	22	1	1	1	101	11.6	4.57	chromosome;cytoskeleton;nucleus	Ubiquitin-like protein SMT3 OS=Saccharomyces cerevisiae (strain ATCC 204508 / S288c) OX=559292 GN=SMT3 PE=1 SV=1
YOL061W	PRS5							0	5.7	4	1	1	1	496	53.5	4.66	cytoplasm	Ribose-phosphate pyrophosphokinase 5 OS=Saccharomyces cerevisiae (strain ATCC 204508 / S288c) OX=559292 GN=PRS5 PE=1 SV=1
YOR272W	YTM1							0	5.371	10	3	3	3	460	51.3	5.23	nucleus	Ribosome biogenesis protein YTM1 OS=Saccharomyces cerevisiae (strain ATCC 204508 / S288c) OX=559292 GN=YTM1 PE=1 SV=1
YER178W	PDA1							0	4.629	6	2	2	2	420	46.3	4.74	mitochondrion;organelle lumen	Pyruvate dehydrogenase E1 component subunit alpha, mitochondrial OS=Saccharomyces cerevisiae (strain ATCC 204508 / S288c) OX=559292 GN=PDA1 PE=1 SV=2
YOL038W	PRE6							0	4.041	6	1	1	1	254	28.4	3.21	cytoplasm;membrane;mitochondrion;nucleus;proteasome	Proteasome subunit alpha type-4 OS=Saccharomyces cerevisiae (strain ATCC 204508 / S288c) OX=559292 GN=PRE6 PE=1 SV=1
YGR026W	YGR026W							0	3.907	5	2	2	2	278	33.2	5.8	endoplasmic reticulum;membrane	Uncharacterized membrane protein YGR026W OS=Saccharomyces cerevisiae (strain ATCC 204508 / S288c) OX=559292 GN=YGR026W PE=1 SV=1
YDL134C	PPH21							0	3.805	3	1	1	1	369	41.9	2.29	cytoplasm;nucleus	Serine/threonine-protein phosphatase PP2A-1 catalytic subunit OS=Saccharomyces cerevisiae (strain ATCC 204508 / S288c) OX=559292 GN=PPH21 PE=1 SV=1
YOL081W	IRA2							0	3.765	0	1	1	1	3079	351.4	2.95	cytoplasm;cytosol;membrane;mitochondrion	Inhibitory regulator protein IRA2 OS=Saccharomyces cerevisiae (strain ATCC 204508 / S288c) OX=559292 GN=IRA2 PE=1 SV=2
YBL100W-A	YBL100W-A; YBL100W-B							0	3.427	4	1	1	1	438	49.9	2.97	cytoplasm;nucleus	Transposon Ty2-B Gag polyprotein OS=Saccharomyces cerevisiae (strain ATCC 204508 / S288c) OX=559292 GN=TY2A-B PE=3 SV=1
YDR356W	SPC110							0	3.237	1	1	1	1	944	111.7	1.78	cytoplasm;cytoskeleton;nucleus	Spindle pole body component 110 OS=Saccharomyces cerevisiae (strain ATCC 204508 / S288c) OX=559292 GN=SPC110 PE=1 SV=1
YGR162W	TIF4631							0	2.943	1	1	1	1	952	107	3.28	cytoplasm;mitochondrion	Eukaryotic initiation factor 4F subunit p150 OS=Saccharomyces cerevisiae (strain ATCC 204508 / S288c) OX=559292 GN=TIF4631 PE=1 SV=2
YGR125W	YGR125W							0.001	2.664	2	1	1	1	1036	116.9	2.96	membrane;vacuole	Uncharacterized vacuolar membrane protein YGR125W OS=Saccharomyces cerevisiae (strain ATCC 204508 / S288c) OX=559292 GN=YGR125W PE=1 SV=1
YAL036C	RBG1							0.002	2.624	2	1	1	1	369	40.7	2.56	cytoplasm;cytosol;ribosome	Ribosome-interacting GTPase 1 OS=Saccharomyces cerevisiae (strain ATCC 204508 / S288c) OX=559292 GN=RBG1 PE=1 SV=1
YGL078C	DBP3							0.002	2.597	2	1	1	1	523	58.8	0	cytoplasm;cytosol;nucleus	ATP-dependent RNA helicase DBP3 OS=Saccharomyces cerevisiae (strain ATCC 204508 / S288c) OX=559292 GN=DBP3 PE=1 SV=2
YPL274W	SAM3							0.004	2.409	1	1	1	1	587	64.3	2.01	endoplasmic reticulum;membrane	S-adenosylmethionine permease SAM3 OS=Saccharomyces cerevisiae (strain ATCC 204508 / S288c) OX=559292 GN=SAM3 PE=1 SV=1
YNL182C	IPI3							0.004	2.379	2	1	1	1	555	61.7	2.76	nucleus	Pre-rRNA-processing protein IPI3 OS=Saccharomyces cerevisiae (strain ATCC 204508 / S288c) OX=559292 GN=IPI3 PE=1 SV=1
YDR388W	RVS167							0.004	2.379	5	1	1	1	482	52.7	2.05	cytoplasm;cytoskeleton;cytosol	Reduced viability upon starvation protein 167 OS=Saccharomyces cerevisiae (strain ATCC 204508 / S288c) OX=559292 GN=RVS167 PE=1 SV=1
YBL007C	SLA1							0.005	2.31	1	1	1	1	1244	135.8	2.55	cytoplasm;cytoskeleton;endosome;membrane;nucleus	Actin cytoskeleton-regulatory complex protein SLA1 OS=Saccharomyces cerevisiae (strain ATCC 204508 / S288c) OX=559292 GN=SLA1 PE=1 SV=1
YML106W	URA5							0.005	2.249	4	1	1	1	226	24.6	2.64	cytoplasm;nucleus	Orotate phosphoribosyltransferase 1 OS=Saccharomyces cerevisiae (strain ATCC 204508 / S288c) OX=559292 GN=URA5 PE=1 SV=2
YAL025C	MAK16							0.005	2.167	3	1	1	1	306	35.7	2.37	nucleus	Protein MAK16 OS=Saccharomyces cerevisiae (strain ATCC 204508 / S288c) OX=559292 GN=MAK16 PE=1 SV=2
YJL155C	FBP26							0.007	2.113	2	1	1	1	452	52.6	2.35	cytoplasm	Fructose-2,6-bisphosphatase OS=Saccharomyces cerevisiae (strain ATCC 204508 / S288c) OX=559292 GN=FBP26 PE=1 SV=2
YLR347C	KAP95							0.008	2.105	1	1	1	1	861	94.7	2.3	cytoplasm;membrane;nucleus	Importin subunit beta-1 OS=Saccharomyces cerevisiae (strain ATCC 204508 / S288c) OX=559292 GN=KAP95 PE=1 SV=1
YBR227C	MCX1							0.008	2.016	1	1	1	1	520	57.9	2.21	membrane;mitochondrion;organelle lumen	ATP-dependent clpX-like chaperone, mitochondrial OS=Saccharomyces cerevisiae (strain ATCC 204508 / S288c) OX=559292 GN=MCX1 PE=1 SV=1
YCL035C	GRX1							0.008	1.983	14	1	2	1	110	12.4	3.88	cytoplasm;nucleus	Glutaredoxin-1 OS=Saccharomyces cerevisiae (strain ATCC 204508 / S288c) OX=559292 GN=GRX1 PE=1 SV=1
YMR204C	INP1							0.007	1.954	2	1	1	1	420	47.3	0	membrane	Inheritance of peroxisomes protein 1 OS=Saccharomyces cerevisiae (strain ATCC 204508 / S288c) OX=559292 GN=INP1 PE=1 SV=1
YPR113W	PIS1							0.007	1.934	4	1	1	1	220	24.8	3.1	endoplasmic reticulum;Golgi;membrane;mitochondrion	CDP-diacylglycerol--inositol 3-phosphatidyltransferase OS=Saccharomyces cerevisiae (strain ATCC 204508 / S288c) OX=559292 GN=PIS1 PE=1 SV=1
YBR282W	MRPL27							0.007	1.903	7	1	1	1	146	16.5	1.9	mitochondrion;ribosome	54S ribosomal protein L27, mitochondrial OS=Saccharomyces cerevisiae (strain ATCC 204508 / S288c) OX=559292 GN=MRPL27 PE=1 SV=2
YBR146W	MRPS9							0.008	1.869	3	1	1	1	278	31.9	2.4	mitochondrion;ribosome	37S ribosomal protein S9, mitochondrial OS=Saccharomyces cerevisiae (strain ATCC 204508 / S288c) OX=559292 GN=MRPS9 PE=1 SV=1
YKL003C	MRP17							0.008	1.848	6	1	1	1	131	15	1.88	mitochondrion;ribosome	37S ribosomal protein MRP17, mitochondrial OS=Saccharomyces cerevisiae (strain ATCC 204508 / S288c) OX=559292 GN=MRP17 PE=1 SV=1
YOL090W	MSH2							0.009	1.801	1	1	1	1	964	108.8	2.58	chromosome;membrane;nucleus	DNA mismatch repair protein MSH2 OS=Saccharomyces cerevisiae (strain ATCC 204508 / S288c) OX=559292 GN=MSH2 PE=1 SV=2
YLR060W	FRS1							0.009	1.784	1	1	1	1	595	67.3	2.25	cytoplasm;cytosol	Phenylalanine--tRNA ligase beta subunit OS=Saccharomyces cerevisiae (strain ATCC 204508 / S288c) OX=559292 GN=FRS1 PE=1 SV=3
YOL016C	CMK2							0.011	1.733	2	1	1	1	447	50.4	1.78	cytoplasm	Calcium/calmodulin-dependent protein kinase II OS=Saccharomyces cerevisiae (strain ATCC 204508 / S288c) OX=559292 GN=CMK2 PE=1 SV=2
YPR058W	YMC1							0.011	1.72	3	1	1	1	307	33.4	1.96	membrane;mitochondrion;vacuole	Mitochondrial glycine transporter YMC1 OS=Saccharomyces cerevisiae (strain ATCC 204508 / S288c) OX=559292 GN=YMC1 PE=1 SV=2
YGR283C	YGR283C							0.012	1.638	2	1	1	1	341	38.5	2.16	nucleus;ribosome	Putative methyltransferase YGR283C OS=Saccharomyces cerevisiae (strain ATCC 204508 / S288c) OX=559292 GN=YGR283C PE=1 SV=1
YBR185C	MBA1							0.013	1.605	3	1	1	1	278	31.8	2.36	membrane;mitochondrion	Inner membrane mitoribosome receptor MBA1, mitochondrial OS=Saccharomyces cerevisiae (strain ATCC 204508 / S288c) OX=559292 GN=MBA1 PE=1 SV=1
YIR036C	IRC24							0.014	1.589	3	1	1	1	263	28.8	2.06	cytoplasm	Benzil reductase ((S)-benzoin forming) IRC24 OS=Saccharomyces cerevisiae (strain ATCC 204508 / S288c) OX=559292 GN=IRC24 PE=1 SV=1
YGL073W	HSF1							0.015	1.563	2	1	1	1	833	93.2	3.42	mitochondrion;nucleus	Heat shock factor protein OS=Saccharomyces cerevisiae (strain ATCC 204508 / S288c) OX=559292 GN=HSF1 PE=1 SV=1
YNL189W	SRP1							0.016	1.54	1	1	1	1	542	60.4	2.49	cytoplasm;cytosol;nucleus	Importin subunit alpha OS=Saccharomyces cerevisiae (strain ATCC 204508 / S288c) OX=559292 GN=SRP1 PE=1 SV=1
YOR259C	RPT4							0.017	1.523	2	1	1	1	437	49.4	2.18	cytoplasm;nucleus;proteasome	26S proteasome subunit RPT4 OS=Saccharomyces cerevisiae (strain ATCC 204508 / S288c) OX=559292 GN=RPT4 PE=1 SV=4
YER099C	PRS2							0.017	1.485	2	1	1	1	318	34.7	2.18	cytoplasm	Ribose-phosphate pyrophosphokinase 2 OS=Saccharomyces cerevisiae (strain ATCC 204508 / S288c) OX=559292 GN=PRS2 PE=1 SV=1
YBL023C	MCM2							0.017	1.478	1	1	1	1	868	98.7	2.02	cytoplasm;cytosol;nucleus	DNA replication licensing factor MCM2 OS=Saccharomyces cerevisiae (strain ATCC 204508 / S288c) OX=559292 GN=MCM2 PE=1 SV=2
YBR078W	ECM33							0.017	1.472	2	1	1	1	429	43.7	2.29	endoplasmic reticulum;extracellular;membrane;mitochondrion	Cell wall protein ECM33 OS=Saccharomyces cerevisiae (strain ATCC 204508 / S288c) OX=559292 GN=ECM33 PE=1 SV=3
YPR037C	ERV2							0.017	1.459	5	1	1	1	196	22.1	2.17	endoplasmic reticulum;membrane;mitochondrion;vacuole	FAD-linked sulfhydryl oxidase ERV2 OS=Saccharomyces cerevisiae (strain ATCC 204508 / S288c) OX=559292 GN=ERV2 PE=1 SV=1
YGR233C	PHO81							0.017	1.457	1	1	1	1	1178	133.9	2.38	cytoplasm;cytosol;Golgi;membrane;nucleus	Phosphate system positive regulatory protein PHO81 OS=Saccharomyces cerevisiae (strain ATCC 204508 / S288c) OX=559292 GN=PHO81 PE=1 SV=2
YMR169C	ALD3							0.017	1.453	3	1	1	1	506	55.4	2.29	cytoplasm	Aldehyde dehydrogenase [NAD(P)+] 2 OS=Saccharomyces cerevisiae (strain ATCC 204508 / S288c) OX=559292 GN=ALD3 PE=1 SV=1
YNL082W	PMS1							0.017	1.433	1	1	1	1	873	99.3	2.24	cytoplasm;nucleus	DNA mismatch repair protein PMS1 OS=Saccharomyces cerevisiae (strain ATCC 204508 / S288c) OX=559292 GN=PMS1 PE=1 SV=3
YPL207W	TYW1							0.018	1.42	1	1	1	1	810	89.7	2.46	cytoplasm;endoplasmic reticulum;mitochondrion	S-adenosyl-L-methionine-dependent tRNA 4-demethylwyosine synthase OS=Saccharomyces cerevisiae (strain ATCC 204508 / S288c) OX=559292 GN=TYW1 PE=1 SV=1
YHR089C	GAR1							0.019	1.419	4	1	1	1	205	21.5	0	nucleus	H/ACA ribonucleoprotein complex subunit GAR1 OS=Saccharomyces cerevisiae (strain ATCC 204508 / S288c) OX=559292 GN=GAR1 PE=1 SV=1
YJL124C	LSM1							0.023	1.352	3	1	1	1	172	20.3	1.75	cytoplasm;nucleus	Sm-like protein LSm1 OS=Saccharomyces cerevisiae (strain ATCC 204508 / S288c) OX=559292 GN=LSM1 PE=1 SV=1
YCR009C	RVS161							0.024	1.3	2	1	1	1	265	30.2	2.45	cytoplasm;cytoskeleton;cytosol;membrane	Reduced viability upon starvation protein 161 OS=Saccharomyces cerevisiae (strain ATCC 204508 / S288c) OX=559292 GN=RVS161 PE=1 SV=1
YGL140C	YGL140C							0.024	1.253	1	1	1	1	1219	137.4	2.12	endoplasmic reticulum;membrane	Uncharacterized membrane protein YGL140C OS=Saccharomyces cerevisiae (strain ATCC 204508 / S288c) OX=559292 GN=YGL140C PE=1 SV=1
YGL056C	SDS23							0.025	1.24	1	1	1	1	527	58.1	2.08	cytoplasm;nucleus	Protein SDS23 OS=Saccharomyces cerevisiae (strain ATCC 204508 / S288c) OX=559292 GN=SDS23 PE=1 SV=2
YJR040W	GEF1							0.025	1.234	1	1	1	1	779	87.5	0	endoplasmic reticulum;endosome;Golgi;membrane;vacuole	Anion/proton exchange transporter GEF1 OS=Saccharomyces cerevisiae (strain ATCC 204508 / S288c) OX=559292 GN=GEF1 PE=1 SV=2
YDR464W	SPP41							0.025	1.228	1	1	1	1	1435	161.5	0	cytosol;nucleus	Protein SPP41 OS=Saccharomyces cerevisiae (strain ATCC 204508 / S288c) OX=559292 GN=SPP41 PE=1 SV=2
